# Supplementary material for: Patterns of diabetes mellitus by age, sex, and province among Iranian Hajj pilgrims and health care delivery during 2012–2022: A retrospective study of 469,581 participants
Source: PLoS One. 2024 Oct 8;19(10):e0311399. doi: 10.1371/journal.pone.0311399 (PMC11460693; doi:10.1371/journal.pone.0311399)
Supplement: S1 Data — (XLSX) [file pone.0311399.s001.xlsx]

## Sheet: Sheet1
year	State	Age	Sex	DM	FBS	State(lable)	Age (group)	FBS(>=126 and <126)
2022	22	52	2	0	85	Kermanshahan	Between 45 and 70 years old	0
2022	9	52	1	0	85	Chahar Mahaal and Bakhtiari	Between 45 and 70 years old	0
2022	9	43	2	0	91	Chahar Mahaal and Bakhtiari	Between 15 and 45 years old	0
2022	9	57	2	0	108	Chahar Mahaal and Bakhtiari	Between 45 and 70 years old	0
2022	9	52	1	0	89	Chahar Mahaal and Bakhtiari	Between 45 and 70 years old	0
2022	9	58	2	0	96	Chahar Mahaal and Bakhtiari	Between 45 and 70 years old	0
2022	9	42	1	0	101	Chahar Mahaal and Bakhtiari	Between 15 and 45 years old	0
2022	9	55	1	0	102	Chahar Mahaal and Bakhtiari	Between 45 and 70 years old	0
2022	9	48	2	0	102	Chahar Mahaal and Bakhtiari	Between 45 and 70 years old	0
2022	9	56	1	1	151	Chahar Mahaal and Bakhtiari	Between 45 and 70 years old	1
2022	9	49	2	1	117	Chahar Mahaal and Bakhtiari	Between 45 and 70 years old	0
2022	9	65	2	0	110	Chahar Mahaal and Bakhtiari	Between 45 and 70 years old	0
2022	9	48	2	0	78	Chahar Mahaal and Bakhtiari	Between 45 and 70 years old	0
2022	9	59	2	1	106	Chahar Mahaal and Bakhtiari	Between 45 and 70 years old	0
2022	9	58	1	0	104	Chahar Mahaal and Bakhtiari	Between 45 and 70 years old	0
2022	9	53	2	0	95	Chahar Mahaal and Bakhtiari	Between 45 and 70 years old	0
2022	9	53	2	1	97	Chahar Mahaal and Bakhtiari	Between 45 and 70 years old	0
2022	9	62	2	0	107	Chahar Mahaal and Bakhtiari	Between 45 and 70 years old	0
2022	9	55	1	0	112	Chahar Mahaal and Bakhtiari	Between 45 and 70 years old	0
2022	7	21	1	0	91	Bushehr	Between 15 and 45 years old	0
2022	7	49	2	0	113	Bushehr	Between 45 and 70 years old	0
2022	7	56	1	0	95	Bushehr	Between 45 and 70 years old	0
2022	7	52	2	0	70	Bushehr	Between 45 and 70 years old	0
2022	17	63	2	1	145	Fars	Between 45 and 70 years old	1
2022	17	40	2	0	95	Fars	Between 15 and 45 years old	0
2022	17	57	2	0	97	Fars	Between 45 and 70 years old	0
2022	17	45	2	0	103	Fars	Between 45 and 70 years old	0
2022	17	55	1	0	102	Fars	Between 45 and 70 years old	0
2022	17	62	2	0	90	Fars	Between 45 and 70 years old	0
2022	17	47	2	0	96	Fars	Between 45 and 70 years old	0
2022	17	56	2	0	87	Fars	Between 45 and 70 years old	0
2022	17	63	1	1	217	Fars	Between 45 and 70 years old	1
2022	17	51	2	0	110	Fars	Between 45 and 70 years old	0
2022	17	51	1	0	94	Fars	Between 45 and 70 years old	0
2022	17	61	1	0	89	Fars	Between 45 and 70 years old	0
2022	17	52	2	0	83	Fars	Between 45 and 70 years old	0
2022	17	50	2	0	86	Fars	Between 45 and 70 years old	0
2022	17	51	1	0	83	Fars	Between 45 and 70 years old	0
2022	17	47	2	0	93	Fars	Between 45 and 70 years old	0
2022	17	41	1	0	96	Fars	Between 15 and 45 years old	0
2022	17	56	1	0	86	Fars	Between 45 and 70 years old	0
2022	17	49	2	0	99	Fars	Between 45 and 70 years old	0
2022	17	54	1	0	101	Fars	Between 45 and 70 years old	0
2022	17	57	1	0	84	Fars	Between 45 and 70 years old	0
2022	17	49	2	1	250	Fars	Between 45 and 70 years old	1
2022	17	47	1	0	72	Fars	Between 45 and 70 years old	0
2022	17	43	1	0	88	Fars	Between 15 and 45 years old	0
2022	17	37	1	0	88	Fars	Between 15 and 45 years old	0
2022	17	37	1	1	334	Fars	Between 15 and 45 years old	1
2022	17	31	1	0	112	Fars	Between 15 and 45 years old	0
2022	17	65	2	0	111	Fars	Between 45 and 70 years old	0
2022	17	61	1	0	105	Fars	Between 45 and 70 years old	0
2022	17	52	2	0	94	Fars	Between 45 and 70 years old	0
2022	17	59	2	0	130	Fars	Between 45 and 70 years old	1
2022	17	54	2	0	89	Fars	Between 45 and 70 years old	0
2022	17	34	1	0	94	Fars	Between 15 and 45 years old	0
2022	17	54	2	0	87	Fars	Between 45 and 70 years old	0
2022	17	37	2	0	99	Fars	Between 15 and 45 years old	0
2022	17	43	1	0	100	Fars	Between 15 and 45 years old	0
2022	17	38	2	0	93	Fars	Between 15 and 45 years old	0
2022	17	36	1	0	108	Fars	Between 15 and 45 years old	0
2022	17	36	2	0	94	Fars	Between 15 and 45 years old	0
2022	17	33	2	0	92	Fars	Between 15 and 45 years old	0
2022	17	47	2	0	94	Fars	Between 45 and 70 years old	0
2022	17	60	2	0	98	Fars	Between 45 and 70 years old	0
2022	17	61	2	0	130	Fars	Between 45 and 70 years old	1
2022	17	34	1	0	105	Fars	Between 15 and 45 years old	0
2022	17	33	1	0	119	Fars	Between 15 and 45 years old	0
2022	17	62	1	0	108	Fars	Between 45 and 70 years old	0
2022	17	36	1	0	99	Fars	Between 15 and 45 years old	0
2022	17	56	1	1	260	Fars	Between 45 and 70 years old	1
2022	17	64	2	0	120	Fars	Between 45 and 70 years old	0
2022	17	45	2	0	83	Fars	Between 45 and 70 years old	0
2022	17	58	2	0	98	Fars	Between 45 and 70 years old	0
2022	17	55	2	0	95	Fars	Between 45 and 70 years old	0
2022	17	46	1	0	102	Fars	Between 45 and 70 years old	0
2022	4	65	1	0	85	Isfahan	Between 45 and 70 years old	0
2022	17	41	2	0	101	Fars	Between 15 and 45 years old	0
2022	17	58	2	0	94	Fars	Between 45 and 70 years old	0
2022	17	53	2	0	80	Fars	Between 45 and 70 years old	0
2022	4	60	2	0	85	Isfahan	Between 45 and 70 years old	0
2022	4	59	1	0	90	Isfahan	Between 45 and 70 years old	0
2022	17	42	1	0	87	Fars	Between 15 and 45 years old	0
2022	17	46	2	0	113	Fars	Between 45 and 70 years old	0
2022	4	53	2	0	88	Isfahan	Between 45 and 70 years old	0
2022	17	55	1	0	103	Fars	Between 45 and 70 years old	0
2022	17	39	2	0	130	Fars	Between 15 and 45 years old	1
2022	17	63	2	1	150	Fars	Between 45 and 70 years old	1
2022	17	59	2	0	90	Fars	Between 45 and 70 years old	0
2022	4	55	2	0	89	Isfahan	Between 45 and 70 years old	0
2022	17	36	2	0	98	Fars	Between 15 and 45 years old	0
2022	17	46	1	0	84	Fars	Between 45 and 70 years old	0
2022	17	37	2	0	87	Fars	Between 15 and 45 years old	0
2022	17	54	2	0	80	Fars	Between 45 and 70 years old	0
2022	17	58	2	0	86	Fars	Between 45 and 70 years old	0
2022	17	62	1	0	108	Fars	Between 45 and 70 years old	0
2022	17	55	2	1	133	Fars	Between 45 and 70 years old	1
2022	17	57	2	1	180	Fars	Between 45 and 70 years old	1
2022	17	58	2	0	95	Fars	Between 45 and 70 years old	0
2022	4	61	1	1	141	Isfahan	Between 45 and 70 years old	1
2022	17	58	2	1	165	Fars	Between 45 and 70 years old	1
2022	4	50	1	0	98	Isfahan	Between 45 and 70 years old	0
2022	4	48	2	0	85	Isfahan	Between 45 and 70 years old	0
2022	4	47	2	0	84	Isfahan	Between 45 and 70 years old	0
2022	4	56	2	0	98	Isfahan	Between 45 and 70 years old	0
2022	4	49	1	0	87	Isfahan	Between 45 and 70 years old	0
2022	17	33	1	0	101	Fars	Between 15 and 45 years old	0
2022	17	41	1	0	90	Fars	Between 15 and 45 years old	0
2022	4	55	1	0	102	Isfahan	Between 45 and 70 years old	0
2022	9	52	2	1	132	Chahar Mahaal and Bakhtiari	Between 45 and 70 years old	1
2022	9	63	1	0	89	Chahar Mahaal and Bakhtiari	Between 45 and 70 years old	0
2022	7	62	2	1	139	Bushehr	Between 45 and 70 years old	1
2022	9	58	2	1	153	Chahar Mahaal and Bakhtiari	Between 45 and 70 years old	1
2022	4	62	1	0	106	Isfahan	Between 45 and 70 years old	0
2022	7	65	1	1	130	Bushehr	Between 45 and 70 years old	1
2022	4	63	2	1	200	Isfahan	Between 45 and 70 years old	1
2022	4	62	1	0	98	Isfahan	Between 45 and 70 years old	0
2022	17	43	1	0	100	Fars	Between 15 and 45 years old	0
2022	4	48	2	0	84	Isfahan	Between 45 and 70 years old	0
2022	17	43	1	0	98	Fars	Between 15 and 45 years old	0
2022	9	53	1	0	91	Chahar Mahaal and Bakhtiari	Between 45 and 70 years old	0
2022	9	54	2	0	100	Chahar Mahaal and Bakhtiari	Between 45 and 70 years old	0
2022	7	31	1	0	99	Bushehr	Between 15 and 45 years old	0
2022	9	50	2	0	118	Chahar Mahaal and Bakhtiari	Between 45 and 70 years old	0
2022	7	38	1	0	115	Bushehr	Between 15 and 45 years old	0
2022	17	55	1	0	88	Fars	Between 45 and 70 years old	0
2022	17	40	2	0	115	Fars	Between 15 and 45 years old	0
2022	7	40	1	0	100	Bushehr	Between 15 and 45 years old	0
2022	17	43	1	1	87	Fars	Between 15 and 45 years old	0
2022	17	51	2	0	96	Fars	Between 45 and 70 years old	0
2022	17	57	1	0	109	Fars	Between 45 and 70 years old	0
2022	7	35	2	0	102	Bushehr	Between 15 and 45 years old	0
2022	9	52	1	0	93	Chahar Mahaal and Bakhtiari	Between 45 and 70 years old	0
2022	7	43	1	0	103	Bushehr	Between 15 and 45 years old	0
2022	9	56	1	0	104	Chahar Mahaal and Bakhtiari	Between 45 and 70 years old	0
2022	17	36	1	0	93	Fars	Between 15 and 45 years old	0
2022	9	48	2	0	97	Chahar Mahaal and Bakhtiari	Between 45 and 70 years old	0
2022	17	34	2	0	92	Fars	Between 15 and 45 years old	0
2022	9	63	2	0	96	Chahar Mahaal and Bakhtiari	Between 45 and 70 years old	0
2022	7	45	2	0	92	Bushehr	Between 45 and 70 years old	0
2022	9	57	2	0	106	Chahar Mahaal and Bakhtiari	Between 45 and 70 years old	0
2022	17	63	2	0	96	Fars	Between 45 and 70 years old	0
2022	17	31	2	0	90	Fars	Between 15 and 45 years old	0
2022	7	45	1	0	111	Bushehr	Between 45 and 70 years old	0
2022	9	56	1	0	96	Chahar Mahaal and Bakhtiari	Between 45 and 70 years old	0
2022	9	52	2	0	96	Chahar Mahaal and Bakhtiari	Between 45 and 70 years old	0
2022	7	35	1	0	102	Bushehr	Between 15 and 45 years old	0
2022	7	48	1	0	108	Bushehr	Between 45 and 70 years old	0
2022	9	56	2	0	81	Chahar Mahaal and Bakhtiari	Between 45 and 70 years old	0
2022	9	57	1	1	107	Chahar Mahaal and Bakhtiari	Between 45 and 70 years old	0
2022	9	54	2	0	107	Chahar Mahaal and Bakhtiari	Between 45 and 70 years old	0
2022	17	58	2	0	81	Fars	Between 45 and 70 years old	0
2022	7	34	2	0	112	Bushehr	Between 15 and 45 years old	0
2022	17	60	1	0	93	Fars	Between 45 and 70 years old	0
2022	9	62	1	0	82	Chahar Mahaal and Bakhtiari	Between 45 and 70 years old	0
2022	17	62	2	1	175	Fars	Between 45 and 70 years old	1
2022	9	57	2	0	99	Chahar Mahaal and Bakhtiari	Between 45 and 70 years old	0
2022	17	63	2	0	108	Fars	Between 45 and 70 years old	0
2022	17	64	2	0	97	Fars	Between 45 and 70 years old	0
2022	9	49	2	0	82	Chahar Mahaal and Bakhtiari	Between 45 and 70 years old	0
2022	17	58	2	0	84	Fars	Between 45 and 70 years old	0
2022	9	57	2	0	87	Chahar Mahaal and Bakhtiari	Between 45 and 70 years old	0
2022	7	42	1	0	112	Bushehr	Between 15 and 45 years old	0
2022	17	61	2	0	98	Fars	Between 45 and 70 years old	0
2022	17	53	1	0	105	Fars	Between 45 and 70 years old	0
2022	17	60	1	0	81	Fars	Between 45 and 70 years old	0
2022	7	41	2	0	102	Bushehr	Between 15 and 45 years old	0
2022	17	61	2	1	111	Fars	Between 45 and 70 years old	0
2022	17	50	2	0	85	Fars	Between 45 and 70 years old	0
2022	17	35	2	0	89	Fars	Between 15 and 45 years old	0
2022	17	51	2	0	101	Fars	Between 45 and 70 years old	0
2022	17	55	1	0	112	Fars	Between 45 and 70 years old	0
2022	7	42	1	0	100	Bushehr	Between 15 and 45 years old	0
2022	17	39	2	0	83	Fars	Between 15 and 45 years old	0
2022	17	58	2	1	113	Fars	Between 45 and 70 years old	0
2022	17	53	1	0	94	Fars	Between 45 and 70 years old	0
2022	17	49	2	0	92	Fars	Between 45 and 70 years old	0
2022	7	47	1	0	100	Bushehr	Between 45 and 70 years old	0
2022	17	55	1	0	123	Fars	Between 45 and 70 years old	0
2022	17	52	2	0	85	Fars	Between 45 and 70 years old	0
2022	17	64	1	0	96	Fars	Between 45 and 70 years old	0
2022	7	35	2	0	110	Bushehr	Between 15 and 45 years old	0
2022	17	56	2	0	117	Fars	Between 45 and 70 years old	0
2022	17	33	2	0	83	Fars	Between 15 and 45 years old	0
2022	17	36	1	0	87	Fars	Between 15 and 45 years old	0
2022	17	23	2	0	100	Fars	Between 15 and 45 years old	0
2022	17	40	2	0	88	Fars	Between 15 and 45 years old	0
2022	7	40	1	0	105	Bushehr	Between 15 and 45 years old	0
2022	17	31	1	0	114	Fars	Between 15 and 45 years old	0
2022	17	52	1	0	99	Fars	Between 45 and 70 years old	0
2022	17	48	2	0	93	Fars	Between 45 and 70 years old	0
2022	17	58	2	0	90	Fars	Between 45 and 70 years old	0
2022	7	47	1	0	102	Bushehr	Between 45 and 70 years old	0
2022	17	64	1	0	79	Fars	Between 45 and 70 years old	0
2022	17	58	1	0	89	Fars	Between 45 and 70 years old	0
2022	7	37	1	0	112	Bushehr	Between 15 and 45 years old	0
2022	7	47	2	0	110	Bushehr	Between 45 and 70 years old	0
2022	7	50	1	0	117	Bushehr	Between 45 and 70 years old	0
2022	7	49	1	0	110	Bushehr	Between 45 and 70 years old	0
2022	17	52	2	0	85	Fars	Between 45 and 70 years old	0
2022	9	65	1	0	93	Chahar Mahaal and Bakhtiari	Between 45 and 70 years old	0
2022	17	54	1	0	92	Fars	Between 45 and 70 years old	0
2022	17	47	2	0	89	Fars	Between 45 and 70 years old	0
2022	17	53	2	0	100	Fars	Between 45 and 70 years old	0
2022	9	57	2	0	87	Chahar Mahaal and Bakhtiari	Between 45 and 70 years old	0
2022	17	56	2	0	96	Fars	Between 45 and 70 years old	0
2022	17	63	1	0	95	Fars	Between 45 and 70 years old	0
2022	9	54	1	0	89	Chahar Mahaal and Bakhtiari	Between 45 and 70 years old	0
2022	9	50	2	0	119	Chahar Mahaal and Bakhtiari	Between 45 and 70 years old	0
2022	9	56	2	0	105	Chahar Mahaal and Bakhtiari	Between 45 and 70 years old	0
2022	17	61	1	0	96	Fars	Between 45 and 70 years old	0
2022	9	61	1	0	113	Chahar Mahaal and Bakhtiari	Between 45 and 70 years old	0
2022	17	60	2	1	145	Fars	Between 45 and 70 years old	1
2022	9	53	2	0	126	Chahar Mahaal and Bakhtiari	Between 45 and 70 years old	1
2022	17	40	1	0	89	Fars	Between 15 and 45 years old	0
2022	17	59	2	0	90	Fars	Between 45 and 70 years old	0
2022	9	51	1	0	95	Chahar Mahaal and Bakhtiari	Between 45 and 70 years old	0
2022	9	52	1	0	100	Chahar Mahaal and Bakhtiari	Between 45 and 70 years old	0
2022	17	54	1	0	96	Fars	Between 45 and 70 years old	0
2022	9	56	2	0	118	Chahar Mahaal and Bakhtiari	Between 45 and 70 years old	0
2022	17	51	2	0	102	Fars	Between 45 and 70 years old	0
2022	17	57	2	0	97	Fars	Between 45 and 70 years old	0
2022	9	56	1	0	95	Chahar Mahaal and Bakhtiari	Between 45 and 70 years old	0
2022	17	64	1	1	325	Fars	Between 45 and 70 years old	1
2022	9	53	2	0	106	Chahar Mahaal and Bakhtiari	Between 45 and 70 years old	0
2022	17	57	2	0	120	Fars	Between 45 and 70 years old	0
2022	9	18	2	0	95	Chahar Mahaal and Bakhtiari	Between 15 and 45 years old	0
2022	17	52	2	0	102	Fars	Between 45 and 70 years old	0
2022	17	63	2	0	88	Fars	Between 45 and 70 years old	0
2022	9	54	1	0	86	Chahar Mahaal and Bakhtiari	Between 45 and 70 years old	0
2022	17	58	1	1	142	Fars	Between 45 and 70 years old	1
2022	9	51	2	0	91	Chahar Mahaal and Bakhtiari	Between 45 and 70 years old	0
2022	17	56	2	0	107	Fars	Between 45 and 70 years old	0
2022	9	48	1	0	91	Chahar Mahaal and Bakhtiari	Between 45 and 70 years old	0
2022	17	60	2	0	95	Fars	Between 45 and 70 years old	0
2022	9	50	1	0	95	Chahar Mahaal and Bakhtiari	Between 45 and 70 years old	0
2022	9	50	2	0	101	Chahar Mahaal and Bakhtiari	Between 45 and 70 years old	0
2022	9	55	1	0	97	Chahar Mahaal and Bakhtiari	Between 45 and 70 years old	0
2022	4	57	1	0	108	Isfahan	Between 45 and 70 years old	0
2022	9	58	2	0	107	Chahar Mahaal and Bakhtiari	Between 45 and 70 years old	0
2022	9	53	2	0	100	Chahar Mahaal and Bakhtiari	Between 45 and 70 years old	0
2022	9	57	1	1	85	Chahar Mahaal and Bakhtiari	Between 45 and 70 years old	0
2022	9	28	1	0	104	Chahar Mahaal and Bakhtiari	Between 15 and 45 years old	0
2022	4	43	2	0	82	Isfahan	Between 15 and 45 years old	0
2022	3	63	2	0	99	Ardabil	Between 45 and 70 years old	0
2022	3	60	2	0	89	Ardabil	Between 45 and 70 years old	0
2022	3	59	1	0	91	Ardabil	Between 45 and 70 years old	0
2022	3	63	2	0	93	Ardabil	Between 45 and 70 years old	0
2022	3	48	1	0	88	Ardabil	Between 45 and 70 years old	0
2022	3	62	1	0	108	Ardabil	Between 45 and 70 years old	0
2022	7	43	1	0	103	Bushehr	Between 15 and 45 years old	0
2022	3	55	1	0	92	Ardabil	Between 45 and 70 years old	0
2022	7	51	2	0	104	Bushehr	Between 45 and 70 years old	0
2022	7	53	2	0	100	Bushehr	Between 45 and 70 years old	0
2022	7	53	1	0	109	Bushehr	Between 45 and 70 years old	0
2022	7	35	1	0	81	Bushehr	Between 15 and 45 years old	0
2022	7	56	2	1	130	Bushehr	Between 45 and 70 years old	1
2022	7	52	2	1	115	Bushehr	Between 45 and 70 years old	0
2022	7	52	1	0	121	Bushehr	Between 45 and 70 years old	0
2022	7	57	2	0	120	Bushehr	Between 45 and 70 years old	0
2022	7	55	2	1	138	Bushehr	Between 45 and 70 years old	1
2022	7	63	2	0	103	Bushehr	Between 45 and 70 years old	0
2022	7	57	1	0	120	Bushehr	Between 45 and 70 years old	0
2022	7	64	2	0	104	Bushehr	Between 45 and 70 years old	0
2022	17	36	2	0	88	Fars	Between 15 and 45 years old	0
2022	17	59	2	0	94	Fars	Between 45 and 70 years old	0
2022	17	65	2	0	104	Fars	Between 45 and 70 years old	0
2022	17	61	2	0	95	Fars	Between 45 and 70 years old	0
2022	7	34	1	0	112	Bushehr	Between 15 and 45 years old	0
2022	17	63	1	1	134	Fars	Between 45 and 70 years old	1
2022	17	61	1	0	107	Fars	Between 45 and 70 years old	0
2022	17	62	2	0	90	Fars	Between 45 and 70 years old	0
2022	17	64	1	1	130	Fars	Between 45 and 70 years old	1
2022	7	59	1	1	151	Bushehr	Between 45 and 70 years old	1
2022	17	47	2	0	94	Fars	Between 45 and 70 years old	0
2022	17	41	1	0	100	Fars	Between 15 and 45 years old	0
2022	17	58	2	0	105	Fars	Between 45 and 70 years old	0
2022	17	59	2	0	101	Fars	Between 45 and 70 years old	0
2022	7	56	2	1	141	Bushehr	Between 45 and 70 years old	1
2022	17	61	2	1	130	Fars	Between 45 and 70 years old	1
2022	17	26	2	0	85	Fars	Between 15 and 45 years old	0
2022	17	35	1	0	90	Fars	Between 15 and 45 years old	0
2022	7	60	2	1	132	Bushehr	Between 45 and 70 years old	1
2022	17	64	2	0	93	Fars	Between 45 and 70 years old	0
2022	17	63	1	0	140	Fars	Between 45 and 70 years old	1
2022	17	33	1	0	78	Fars	Between 15 and 45 years old	0
2022	17	63	1	0	83	Fars	Between 45 and 70 years old	0
2022	7	37	1	0	88	Bushehr	Between 15 and 45 years old	0
2022	17	40	2	0	107	Fars	Between 15 and 45 years old	0
2022	7	63	2	1	158	Bushehr	Between 45 and 70 years old	1
2022	17	40	2	0	100	Fars	Between 15 and 45 years old	0
2022	17	32	1	0	98	Fars	Between 15 and 45 years old	0
2022	17	58	2	0	97	Fars	Between 45 and 70 years old	0
2022	17	49	1	0	155	Fars	Between 45 and 70 years old	1
2022	7	56	2	0	126	Bushehr	Between 45 and 70 years old	1
2022	17	45	2	0	114	Fars	Between 45 and 70 years old	0
2022	17	31	1	0	93	Fars	Between 15 and 45 years old	0
2022	17	28	2	0	86	Fars	Between 15 and 45 years old	0
2022	7	56	1	0	115	Bushehr	Between 45 and 70 years old	0
2022	17	46	2	0	88	Fars	Between 45 and 70 years old	0
2022	17	47	2	0	95	Fars	Between 45 and 70 years old	0
2022	17	48	2	0	120	Fars	Between 45 and 70 years old	0
2022	17	43	1	1	180	Fars	Between 15 and 45 years old	1
2022	17	35	2	0	102	Fars	Between 15 and 45 years old	0
2022	7	51	2	1	105	Bushehr	Between 45 and 70 years old	0
2022	17	45	1	0	70	Fars	Between 45 and 70 years old	0
2022	7	64	2	0	110	Bushehr	Between 45 and 70 years old	0
2022	17	44	2	0	109	Fars	Between 15 and 45 years old	0
2022	7	45	2	0	118	Bushehr	Between 45 and 70 years old	0
2022	17	61	1	0	93	Fars	Between 45 and 70 years old	0
2022	7	56	1	0	100	Bushehr	Between 45 and 70 years old	0
2022	17	58	2	1	127	Fars	Between 45 and 70 years old	1
2022	17	65	2	0	87	Fars	Between 45 and 70 years old	0
2022	17	44	2	0	96	Fars	Between 15 and 45 years old	0
2022	7	51	2	0	111	Bushehr	Between 45 and 70 years old	0
2022	17	50	1	0	112	Fars	Between 45 and 70 years old	0
2022	17	62	2	1	320	Fars	Between 45 and 70 years old	1
2022	17	47	2	0	96	Fars	Between 45 and 70 years old	0
2022	17	62	2	1	165	Fars	Between 45 and 70 years old	1
2022	7	59	1	0	88	Bushehr	Between 45 and 70 years old	0
2022	17	61	1	0	91	Fars	Between 45 and 70 years old	0
2022	17	60	2	1	193	Fars	Between 45 and 70 years old	1
2022	17	53	2	0	106	Fars	Between 45 and 70 years old	0
2022	17	62	2	0	88	Fars	Between 45 and 70 years old	0
2022	17	64	1	1	150	Fars	Between 45 and 70 years old	1
2022	17	44	1	0	100	Fars	Between 15 and 45 years old	0
2022	17	35	2	0	98	Fars	Between 15 and 45 years old	0
2022	17	52	1	0	95	Fars	Between 45 and 70 years old	0
2022	17	60	2	0	107	Fars	Between 45 and 70 years old	0
2022	17	61	2	0	116	Fars	Between 45 and 70 years old	0
2022	4	64	1	0	78	Isfahan	Between 45 and 70 years old	0
2022	17	44	2	0	88	Fars	Between 15 and 45 years old	0
2022	4	54	2	0	78	Isfahan	Between 45 and 70 years old	0
2022	17	54	2	0	103	Fars	Between 45 and 70 years old	0
2022	4	58	1	0	72	Isfahan	Between 45 and 70 years old	0
2022	12	30	1	0	90	North Khorasan	Between 15 and 45 years old	0
2022	4	53	2	0	83	Isfahan	Between 45 and 70 years old	0
2022	28	45	1	0	92	Markazi	Between 45 and 70 years old	0
2022	4	28	2	0	84	Isfahan	Between 15 and 45 years old	0
2022	4	39	2	0	98	Isfahan	Between 15 and 45 years old	0
2022	28	41	2	0	83	Markazi	Between 15 and 45 years old	0
2022	17	38	2	0	87	Fars	Between 15 and 45 years old	0
2022	4	53	2	0	80	Isfahan	Between 45 and 70 years old	0
2022	17	48	1	0	107	Fars	Between 45 and 70 years old	0
2022	4	56	2	0	80	Isfahan	Between 45 and 70 years old	0
2022	17	52	1	0	118	Fars	Between 45 and 70 years old	0
2022	17	49	2	0	93	Fars	Between 45 and 70 years old	0
2022	4	52	1	0	101	Isfahan	Between 45 and 70 years old	0
2022	17	57	1	0	91	Fars	Between 45 and 70 years old	0
2022	4	46	2	0	106	Isfahan	Between 45 and 70 years old	0
2022	3	62	1	0	133	Ardabil	Between 45 and 70 years old	1
2022	17	52	2	0	105	Fars	Between 45 and 70 years old	0
2022	4	40	1	0	110	Isfahan	Between 15 and 45 years old	0
2022	17	65	2	0	116	Fars	Between 45 and 70 years old	0
2022	17	52	2	0	104	Fars	Between 45 and 70 years old	0
2022	4	32	2	0	86	Isfahan	Between 15 and 45 years old	0
2022	3	60	2	0	99	Ardabil	Between 45 and 70 years old	0
2022	17	58	2	0	113	Fars	Between 45 and 70 years old	0
2022	17	32	1	0	88	Fars	Between 15 and 45 years old	0
2022	4	50	2	0	119	Isfahan	Between 45 and 70 years old	0
2022	4	57	1	0	99	Isfahan	Between 45 and 70 years old	0
2022	4	34	2	0	91	Isfahan	Between 15 and 45 years old	0
2022	4	38	1	0	83	Isfahan	Between 15 and 45 years old	0
2022	17	63	1	0	81	Fars	Between 45 and 70 years old	0
2022	3	60	2	0	104	Ardabil	Between 45 and 70 years old	0
2022	17	20	2	0	65	Fars	Between 15 and 45 years old	0
2022	4	60	1	0	72	Isfahan	Between 45 and 70 years old	0
2022	17	61	2	0	116	Fars	Between 45 and 70 years old	0
2022	17	56	2	0	79	Fars	Between 45 and 70 years old	0
2022	17	61	1	0	86	Fars	Between 45 and 70 years old	0
2022	4	58	2	0	87	Isfahan	Between 45 and 70 years old	0
2022	17	49	1	0	107	Fars	Between 45 and 70 years old	0
2022	3	54	1	0	93	Ardabil	Between 45 and 70 years old	0
2022	17	49	2	1	150	Fars	Between 45 and 70 years old	1
2022	4	61	1	0	102	Isfahan	Between 45 and 70 years old	0
2022	17	39	1	0	113	Fars	Between 15 and 45 years old	0
2022	3	58	1	0	77	Ardabil	Between 45 and 70 years old	0
2022	17	60	2	1	176	Fars	Between 45 and 70 years old	1
2022	9	50	2	0	87	Chahar Mahaal and Bakhtiari	Between 45 and 70 years old	0
2022	4	49	1	1	138	Isfahan	Between 45 and 70 years old	1
2022	17	63	2	1	139	Fars	Between 45 and 70 years old	1
2022	9	57	1	0	98	Chahar Mahaal and Bakhtiari	Between 45 and 70 years old	0
2022	9	50	2	0	98	Chahar Mahaal and Bakhtiari	Between 45 and 70 years old	0
2022	17	52	2	0	99	Fars	Between 45 and 70 years old	0
2022	17	58	1	1	177	Fars	Between 45 and 70 years old	1
2022	9	58	1	0	79	Chahar Mahaal and Bakhtiari	Between 45 and 70 years old	0
2022	17	52	1	0	99	Fars	Between 45 and 70 years old	0
2022	9	55	2	0	99	Chahar Mahaal and Bakhtiari	Between 45 and 70 years old	0
2022	17	59	2	0	103	Fars	Between 45 and 70 years old	0
2022	17	59	2	0	109	Fars	Between 45 and 70 years old	0
2022	17	62	1	0	106	Fars	Between 45 and 70 years old	0
2022	9	47	1	0	113	Chahar Mahaal and Bakhtiari	Between 45 and 70 years old	0
2022	17	32	1	0	90	Fars	Between 15 and 45 years old	0
2022	9	54	1	0	103	Chahar Mahaal and Bakhtiari	Between 45 and 70 years old	0
2022	9	60	1	0	105	Chahar Mahaal and Bakhtiari	Between 45 and 70 years old	0
2022	9	47	1	0	106	Chahar Mahaal and Bakhtiari	Between 45 and 70 years old	0
2022	17	56	2	0	112	Fars	Between 45 and 70 years old	0
2022	9	36	2	0	101	Chahar Mahaal and Bakhtiari	Between 15 and 45 years old	0
2022	17	61	2	0	105	Fars	Between 45 and 70 years old	0
2022	4	44	2	0	97	Isfahan	Between 15 and 45 years old	0
2022	4	50	2	0	108	Isfahan	Between 45 and 70 years old	0
2022	4	43	1	0	91	Isfahan	Between 15 and 45 years old	0
2022	4	56	1	0	86	Isfahan	Between 45 and 70 years old	0
2022	9	57	1	0	87	Chahar Mahaal and Bakhtiari	Between 45 and 70 years old	0
2022	4	43	1	0	107	Isfahan	Between 15 and 45 years old	0
2022	4	36	1	0	96	Isfahan	Between 15 and 45 years old	0
2022	4	50	1	0	79	Isfahan	Between 45 and 70 years old	0
2022	9	53	1	0	105	Chahar Mahaal and Bakhtiari	Between 45 and 70 years old	0
2022	4	46	2	0	72	Isfahan	Between 45 and 70 years old	0
2022	4	36	2	0	92	Isfahan	Between 15 and 45 years old	0
2022	9	47	2	0	98	Chahar Mahaal and Bakhtiari	Between 45 and 70 years old	0
2022	4	56	1	0	71	Isfahan	Between 45 and 70 years old	0
2022	9	54	1	0	90	Chahar Mahaal and Bakhtiari	Between 45 and 70 years old	0
2022	9	50	2	0	99	Chahar Mahaal and Bakhtiari	Between 45 and 70 years old	0
2022	9	43	2	0	100	Chahar Mahaal and Bakhtiari	Between 15 and 45 years old	0
2022	4	50	2	0	92	Isfahan	Between 45 and 70 years old	0
2022	4	54	2	0	72	Isfahan	Between 45 and 70 years old	0
2022	9	63	2	0	108	Chahar Mahaal and Bakhtiari	Between 45 and 70 years old	0
2022	9	48	2	0	112	Chahar Mahaal and Bakhtiari	Between 45 and 70 years old	0
2022	9	46	1	0	113	Chahar Mahaal and Bakhtiari	Between 45 and 70 years old	0
2022	9	38	2	0	95	Chahar Mahaal and Bakhtiari	Between 15 and 45 years old	0
2022	9	54	2	0	109	Chahar Mahaal and Bakhtiari	Between 45 and 70 years old	0
2022	9	58	1	0	126	Chahar Mahaal and Bakhtiari	Between 45 and 70 years old	1
2022	9	51	2	0	105	Chahar Mahaal and Bakhtiari	Between 45 and 70 years old	0
2022	9	56	2	1	135	Chahar Mahaal and Bakhtiari	Between 45 and 70 years old	1
2022	9	64	1	1	96	Chahar Mahaal and Bakhtiari	Between 45 and 70 years old	0
2022	9	60	2	1	105	Chahar Mahaal and Bakhtiari	Between 45 and 70 years old	0
2022	9	64	1	1	115	Chahar Mahaal and Bakhtiari	Between 45 and 70 years old	0
2022	17	61	2	0	91	Fars	Between 45 and 70 years old	0
2022	9	61	2	0	102	Chahar Mahaal and Bakhtiari	Between 45 and 70 years old	0
2022	9	60	1	0	105	Chahar Mahaal and Bakhtiari	Between 45 and 70 years old	0
2022	9	63	2	0	101	Chahar Mahaal and Bakhtiari	Between 45 and 70 years old	0
2022	9	59	1	0	109	Chahar Mahaal and Bakhtiari	Between 45 and 70 years old	0
2022	9	55	2	0	83	Chahar Mahaal and Bakhtiari	Between 45 and 70 years old	0
2022	9	61	1	0	80	Chahar Mahaal and Bakhtiari	Between 45 and 70 years old	0
2022	9	57	2	0	86	Chahar Mahaal and Bakhtiari	Between 45 and 70 years old	0
2022	17	34	2	0	98	Fars	Between 15 and 45 years old	0
2022	9	59	1	0	95	Chahar Mahaal and Bakhtiari	Between 45 and 70 years old	0
2022	17	40	1	0	92	Fars	Between 15 and 45 years old	0
2022	9	54	2	0	103	Chahar Mahaal and Bakhtiari	Between 45 and 70 years old	0
2022	12	64	2	0	107	North Khorasan	Between 45 and 70 years old	0
2022	9	50	1	0	94	Chahar Mahaal and Bakhtiari	Between 45 and 70 years old	0
2022	12	56	2	1	94	North Khorasan	Between 45 and 70 years old	0
2022	12	59	1	0	122	North Khorasan	Between 45 and 70 years old	0
2022	9	55	2	1	280	Chahar Mahaal and Bakhtiari	Between 45 and 70 years old	1
2022	7	61	2	0	140	Bushehr	Between 45 and 70 years old	1
2022	9	59	2	0	102	Chahar Mahaal and Bakhtiari	Between 45 and 70 years old	0
2022	9	51	2	0	91	Chahar Mahaal and Bakhtiari	Between 45 and 70 years old	0
2022	9	24	1	0	96	Chahar Mahaal and Bakhtiari	Between 15 and 45 years old	0
2022	17	19	2	0	80	Fars	Between 15 and 45 years old	0
2022	9	55	2	0	90	Chahar Mahaal and Bakhtiari	Between 45 and 70 years old	0
2022	12	62	1	0	95	North Khorasan	Between 45 and 70 years old	0
2022	17	56	2	0	99	Fars	Between 45 and 70 years old	0
2022	12	56	2	1	119	North Khorasan	Between 45 and 70 years old	0
2022	17	63	1	0	87	Fars	Between 45 and 70 years old	0
2022	7	47	1	0	92	Bushehr	Between 45 and 70 years old	0
2022	12	59	1	0	107	North Khorasan	Between 45 and 70 years old	0
2022	9	62	2	0	105	Chahar Mahaal and Bakhtiari	Between 45 and 70 years old	0
2022	9	49	1	0	104	Chahar Mahaal and Bakhtiari	Between 45 and 70 years old	0
2022	9	59	1	0	126	Chahar Mahaal and Bakhtiari	Between 45 and 70 years old	1
2022	7	62	1	1	137	Bushehr	Between 45 and 70 years old	1
2022	9	53	2	0	85	Chahar Mahaal and Bakhtiari	Between 45 and 70 years old	0
2022	9	57	2	0	89	Chahar Mahaal and Bakhtiari	Between 45 and 70 years old	0
2022	9	63	1	0	93	Chahar Mahaal and Bakhtiari	Between 45 and 70 years old	0
2022	9	51	2	0	80	Chahar Mahaal and Bakhtiari	Between 45 and 70 years old	0
2022	7	64	1	0	115	Bushehr	Between 45 and 70 years old	0
2022	9	54	1	0	89	Chahar Mahaal and Bakhtiari	Between 45 and 70 years old	0
2022	9	52	1	0	82	Chahar Mahaal and Bakhtiari	Between 45 and 70 years old	0
2022	9	47	2	0	87	Chahar Mahaal and Bakhtiari	Between 45 and 70 years old	0
2022	9	60	1	1	125	Chahar Mahaal and Bakhtiari	Between 45 and 70 years old	0
2022	9	57	2	0	130	Chahar Mahaal and Bakhtiari	Between 45 and 70 years old	1
2022	9	48	2	0	114	Chahar Mahaal and Bakhtiari	Between 45 and 70 years old	0
2022	7	41	1	0	103	Bushehr	Between 15 and 45 years old	0
2022	17	53	2	0	86	Fars	Between 45 and 70 years old	0
2022	17	61	1	0	120	Fars	Between 45 and 70 years old	0
2022	7	37	1	0	116	Bushehr	Between 15 and 45 years old	0
2022	7	41	1	0	88	Bushehr	Between 15 and 45 years old	0
2022	17	56	2	0	96	Fars	Between 45 and 70 years old	0
2022	7	36	1	0	118	Bushehr	Between 15 and 45 years old	0
2022	17	32	1	0	60	Fars	Between 15 and 45 years old	0
2022	17	61	2	0	91	Fars	Between 45 and 70 years old	0
2022	7	48	2	0	94	Bushehr	Between 45 and 70 years old	0
2022	7	31	1	0	82	Bushehr	Between 15 and 45 years old	0
2022	12	65	1	0	100	North Khorasan	Between 45 and 70 years old	0
2022	17	50	1	0	85	Fars	Between 45 and 70 years old	0
2022	17	56	1	1	107	Fars	Between 45 and 70 years old	0
2022	17	53	1	0	86	Fars	Between 45 and 70 years old	0
2022	17	63	1	1	177	Fars	Between 45 and 70 years old	1
2022	17	63	1	0	88	Fars	Between 45 and 70 years old	0
2022	12	53	2	0	101	North Khorasan	Between 45 and 70 years old	0
2022	17	58	2	0	126	Fars	Between 45 and 70 years old	1
2022	17	62	2	0	95	Fars	Between 45 and 70 years old	0
2022	12	53	2	0	102	North Khorasan	Between 45 and 70 years old	0
2022	17	52	2	0	102	Fars	Between 45 and 70 years old	0
2022	17	40	1	0	129	Fars	Between 15 and 45 years old	1
2022	17	44	2	0	95	Fars	Between 15 and 45 years old	0
2022	12	63	1	0	99	North Khorasan	Between 45 and 70 years old	0
2022	17	47	1	0	98	Fars	Between 45 and 70 years old	0
2022	12	63	2	0	109	North Khorasan	Between 45 and 70 years old	0
2022	17	45	1	0	87	Fars	Between 45 and 70 years old	0
2022	17	55	1	0	90	Fars	Between 45 and 70 years old	0
2022	17	47	1	0	96	Fars	Between 45 and 70 years old	0
2022	17	58	2	0	102	Fars	Between 45 and 70 years old	0
2022	17	50	1	0	92	Fars	Between 45 and 70 years old	0
2022	12	56	2	0	100	North Khorasan	Between 45 and 70 years old	0
2022	17	57	1	1	125	Fars	Between 45 and 70 years old	0
2022	17	50	2	0	95	Fars	Between 45 and 70 years old	0
2022	17	54	2	0	112	Fars	Between 45 and 70 years old	0
2022	17	61	2	0	96	Fars	Between 45 and 70 years old	0
2022	17	63	2	0	95	Fars	Between 45 and 70 years old	0
2022	17	60	2	0	90	Fars	Between 45 and 70 years old	0
2022	7	46	1	0	98	Bushehr	Between 45 and 70 years old	0
2022	7	65	1	0	91	Bushehr	Between 45 and 70 years old	0
2022	17	54	1	0	95	Fars	Between 45 and 70 years old	0
2022	17	61	2	0	95	Fars	Between 45 and 70 years old	0
2022	17	58	1	0	95	Fars	Between 45 and 70 years old	0
2022	17	52	2	0	95	Fars	Between 45 and 70 years old	0
2022	17	57	2	0	95	Fars	Between 45 and 70 years old	0
2022	17	39	1	0	95	Fars	Between 15 and 45 years old	0
2022	17	63	2	1	118	Fars	Between 45 and 70 years old	0
2022	17	56	1	1	95	Fars	Between 45 and 70 years old	0
2022	17	54	1	0	95	Fars	Between 45 and 70 years old	0
2022	17	47	2	0	87	Fars	Between 45 and 70 years old	0
2022	17	57	1	0	95	Fars	Between 45 and 70 years old	0
2022	17	47	2	0	94	Fars	Between 45 and 70 years old	0
2022	17	50	2	0	87	Fars	Between 45 and 70 years old	0
2022	17	40	1	1	140	Fars	Between 15 and 45 years old	1
2022	17	35	2	0	97	Fars	Between 15 and 45 years old	0
2022	17	62	2	0	100	Fars	Between 45 and 70 years old	0
2022	17	65	2	0	95	Fars	Between 45 and 70 years old	0
2022	17	64	2	1	124	Fars	Between 45 and 70 years old	0
2022	17	60	1	0	99	Fars	Between 45 and 70 years old	0
2022	17	59	2	0	90	Fars	Between 45 and 70 years old	0
2022	17	37	1	0	95	Fars	Between 15 and 45 years old	0
2022	17	49	1	0	95	Fars	Between 45 and 70 years old	0
2022	17	50	1	0	94	Fars	Between 45 and 70 years old	0
2022	17	63	2	0	94	Fars	Between 45 and 70 years old	0
2022	17	56	1	1	125	Fars	Between 45 and 70 years old	0
2022	17	53	2	0	113	Fars	Between 45 and 70 years old	0
2022	17	54	2	0	95	Fars	Between 45 and 70 years old	0
2022	17	64	1	0	95	Fars	Between 45 and 70 years old	0
2022	17	62	1	0	110	Fars	Between 45 and 70 years old	0
2022	17	63	2	0	95	Fars	Between 45 and 70 years old	0
2022	17	64	2	0	95	Fars	Between 45 and 70 years old	0
2022	17	57	2	0	111	Fars	Between 45 and 70 years old	0
2022	17	62	1	0	116	Fars	Between 45 and 70 years old	0
2022	17	60	1	0	99	Fars	Between 45 and 70 years old	0
2022	17	63	1	0	149	Fars	Between 45 and 70 years old	1
2022	17	60	2	0	94	Fars	Between 45 and 70 years old	0
2022	17	46	2	0	86	Fars	Between 45 and 70 years old	0
2022	17	41	2	0	104	Fars	Between 15 and 45 years old	0
2022	17	62	2	0	102	Fars	Between 45 and 70 years old	0
2022	17	62	2	0	100	Fars	Between 45 and 70 years old	0
2022	17	56	1	0	95	Fars	Between 45 and 70 years old	0
2022	17	45	2	0	95	Fars	Between 45 and 70 years old	0
2022	17	54	2	0	95	Fars	Between 45 and 70 years old	0
2022	17	61	1	0	101	Fars	Between 45 and 70 years old	0
2022	17	39	1	0	95	Fars	Between 15 and 45 years old	0
2022	17	41	1	0	96	Fars	Between 15 and 45 years old	0
2022	17	42	2	0	90	Fars	Between 15 and 45 years old	0
2022	17	53	2	0	90	Fars	Between 45 and 70 years old	0
2022	17	58	2	0	95	Fars	Between 45 and 70 years old	0
2022	17	41	2	0	95	Fars	Between 15 and 45 years old	0
2022	17	52	1	0	95	Fars	Between 45 and 70 years old	0
2022	17	46	2	0	90	Fars	Between 45 and 70 years old	0
2022	17	59	1	0	82	Fars	Between 45 and 70 years old	0
2022	17	57	2	0	89	Fars	Between 45 and 70 years old	0
2022	17	62	1	1	96	Fars	Between 45 and 70 years old	0
2022	17	54	1	0	117	Fars	Between 45 and 70 years old	0
2022	17	41	1	0	94	Fars	Between 15 and 45 years old	0
2022	17	29	1	0	112	Fars	Between 15 and 45 years old	0
2022	17	63	2	1	174	Fars	Between 45 and 70 years old	1
2022	17	47	2	0	84	Fars	Between 45 and 70 years old	0
2022	17	63	2	0	84	Fars	Between 45 and 70 years old	0
2022	17	40	2	0	95	Fars	Between 15 and 45 years old	0
2022	17	58	1	0	95	Fars	Between 45 and 70 years old	0
2022	17	62	1	0	95	Fars	Between 45 and 70 years old	0
2022	17	55	2	0	95	Fars	Between 45 and 70 years old	0
2022	17	63	1	1	114	Fars	Between 45 and 70 years old	0
2022	17	52	2	1	106	Fars	Between 45 and 70 years old	0
2022	17	55	2	0	95	Fars	Between 45 and 70 years old	0
2022	17	65	2	0	100	Fars	Between 45 and 70 years old	0
2022	17	55	1	0	77	Fars	Between 45 and 70 years old	0
2022	17	32	1	0	91	Fars	Between 15 and 45 years old	0
2022	17	60	2	0	87	Fars	Between 45 and 70 years old	0
2022	17	59	2	0	92	Fars	Between 45 and 70 years old	0
2022	17	50	1	0	114	Fars	Between 45 and 70 years old	0
2022	17	63	2	0	110	Fars	Between 45 and 70 years old	0
2022	17	54	2	0	94	Fars	Between 45 and 70 years old	0
2022	17	52	1	0	95	Fars	Between 45 and 70 years old	0
2022	17	52	2	0	109	Fars	Between 45 and 70 years old	0
2022	17	48	1	0	97	Fars	Between 45 and 70 years old	0
2022	17	39	2	0	87	Fars	Between 15 and 45 years old	0
2022	17	62	1	0	100	Fars	Between 45 and 70 years old	0
2022	17	54	2	0	94	Fars	Between 45 and 70 years old	0
2022	17	58	1	0	94	Fars	Between 45 and 70 years old	0
2022	17	57	2	0	95	Fars	Between 45 and 70 years old	0
2022	17	61	2	0	95	Fars	Between 45 and 70 years old	0
2022	17	48	1	0	90	Fars	Between 45 and 70 years old	0
2022	17	59	2	0	95	Fars	Between 45 and 70 years old	0
2022	17	58	2	0	122	Fars	Between 45 and 70 years old	0
2022	17	61	1	0	116	Fars	Between 45 and 70 years old	0
2022	12	61	1	0	88	North Khorasan	Between 45 and 70 years old	0
2022	12	56	2	0	106	North Khorasan	Between 45 and 70 years old	0
2022	12	57	1	0	107	North Khorasan	Between 45 and 70 years old	0
2022	12	56	2	0	100	North Khorasan	Between 45 and 70 years old	0
2022	12	55	2	0	100	North Khorasan	Between 45 and 70 years old	0
2022	12	52	2	0	98	North Khorasan	Between 45 and 70 years old	0
2022	12	49	1	0	95	North Khorasan	Between 45 and 70 years old	0
2022	12	45	2	0	100	North Khorasan	Between 45 and 70 years old	0
2022	4	59	2	0	92	Isfahan	Between 45 and 70 years old	0
2022	4	54	1	0	101	Isfahan	Between 45 and 70 years old	0
2022	5	63	1	0	110	Alborz	Between 45 and 70 years old	0
2022	4	46	2	0	114	Isfahan	Between 45 and 70 years old	0
2022	4	51	1	0	102	Isfahan	Between 45 and 70 years old	0
2022	4	53	1	0	111	Isfahan	Between 45 and 70 years old	0
2022	4	56	2	0	111	Isfahan	Between 45 and 70 years old	0
2022	9	55	1	0	94	Chahar Mahaal and Bakhtiari	Between 45 and 70 years old	0
2022	4	50	2	0	98	Isfahan	Between 45 and 70 years old	0
2022	4	43	2	0	85	Isfahan	Between 15 and 45 years old	0
2022	17	46	2	0	100	Fars	Between 45 and 70 years old	0
2022	17	49	2	0	90	Fars	Between 45 and 70 years old	0
2022	17	45	2	0	90	Fars	Between 45 and 70 years old	0
2022	17	38	2	0	113	Fars	Between 15 and 45 years old	0
2022	4	49	2	0	91	Isfahan	Between 45 and 70 years old	0
2022	17	46	2	0	90	Fars	Between 45 and 70 years old	0
2022	17	48	2	0	110	Fars	Between 45 and 70 years old	0
2022	17	43	2	0	74	Fars	Between 15 and 45 years old	0
2022	17	46	1	0	90	Fars	Between 45 and 70 years old	0
2022	17	47	2	0	100	Fars	Between 45 and 70 years old	0
2022	17	46	2	0	100	Fars	Between 45 and 70 years old	0
2022	17	49	2	0	100	Fars	Between 45 and 70 years old	0
2022	28	65	1	0	142	Markazi	Between 45 and 70 years old	1
2022	17	49	2	0	90	Fars	Between 45 and 70 years old	0
2022	17	37	2	0	90	Fars	Between 15 and 45 years old	0
2022	4	48	1	0	97	Isfahan	Between 45 and 70 years old	0
2022	28	55	2	0	95	Markazi	Between 45 and 70 years old	0
2022	17	36	2	0	90	Fars	Between 15 and 45 years old	0
2022	17	38	1	0	90	Fars	Between 15 and 45 years old	0
2022	4	48	1	0	89	Isfahan	Between 45 and 70 years old	0
2022	17	45	2	0	90	Fars	Between 45 and 70 years old	0
2022	17	46	2	0	100	Fars	Between 45 and 70 years old	0
2022	17	45	2	0	95	Fars	Between 45 and 70 years old	0
2022	17	42	1	0	89	Fars	Between 15 and 45 years old	0
2022	17	37	1	0	79	Fars	Between 15 and 45 years old	0
2022	4	65	1	0	95	Isfahan	Between 45 and 70 years old	0
2022	28	51	2	0	100	Markazi	Between 45 and 70 years old	0
2022	4	51	2	0	87	Isfahan	Between 45 and 70 years old	0
2022	17	52	2	0	105	Fars	Between 45 and 70 years old	0
2022	12	61	1	0	104	North Khorasan	Between 45 and 70 years old	0
2022	4	64	1	1	152	Isfahan	Between 45 and 70 years old	1
2022	5	63	2	0	89	Alborz	Between 45 and 70 years old	0
2022	12	53	1	0	98	North Khorasan	Between 45 and 70 years old	0
2022	4	62	2	0	89	Isfahan	Between 45 and 70 years old	0
2022	12	57	2	0	118	North Khorasan	Between 45 and 70 years old	0
2022	4	62	2	0	107	Isfahan	Between 45 and 70 years old	0
2022	5	56	2	0	103	Alborz	Between 45 and 70 years old	0
2022	4	63	1	0	91	Isfahan	Between 45 and 70 years old	0
2022	12	43	1	0	92	North Khorasan	Between 15 and 45 years old	0
2022	4	53	1	0	90	Isfahan	Between 45 and 70 years old	0
2022	12	37	1	0	100	North Khorasan	Between 15 and 45 years old	0
2022	4	46	2	0	90	Isfahan	Between 45 and 70 years old	0
2022	17	51	2	0	75	Fars	Between 45 and 70 years old	0
2022	12	41	2	0	95	North Khorasan	Between 15 and 45 years old	0
2022	4	62	1	0	106	Isfahan	Between 45 and 70 years old	0
2022	12	63	1	0	103	North Khorasan	Between 45 and 70 years old	0
2022	12	62	1	0	118	North Khorasan	Between 45 and 70 years old	0
2022	12	51	1	0	98	North Khorasan	Between 45 and 70 years old	0
2022	12	52	2	0	91	North Khorasan	Between 45 and 70 years old	0
2022	17	58	1	0	99	Fars	Between 45 and 70 years old	0
2022	17	59	2	0	111	Fars	Between 45 and 70 years old	0
2022	17	45	2	0	88	Fars	Between 45 and 70 years old	0
2022	12	52	1	1	135	North Khorasan	Between 45 and 70 years old	1
2022	4	45	2	0	80	Isfahan	Between 45 and 70 years old	0
2022	28	61	1	0	102	Markazi	Between 45 and 70 years old	0
2022	12	48	2	0	125	North Khorasan	Between 45 and 70 years old	0
2022	28	34	1	0	99	Markazi	Between 15 and 45 years old	0
2022	28	58	1	1	109	Markazi	Between 45 and 70 years old	0
2022	4	57	1	0	96	Isfahan	Between 45 and 70 years old	0
2022	28	55	1	0	93	Markazi	Between 45 and 70 years old	0
2022	28	54	2	0	116	Markazi	Between 45 and 70 years old	0
2022	4	55	1	0	101	Isfahan	Between 45 and 70 years old	0
2022	28	54	2	0	98	Markazi	Between 45 and 70 years old	0
2022	4	38	2	0	85	Isfahan	Between 15 and 45 years old	0
2022	28	54	1	0	96	Markazi	Between 45 and 70 years old	0
2022	4	45	1	0	79	Isfahan	Between 45 and 70 years old	0
2022	28	52	1	0	108	Markazi	Between 45 and 70 years old	0
2022	28	55	2	0	93	Markazi	Between 45 and 70 years old	0
2022	4	48	2	0	89	Isfahan	Between 45 and 70 years old	0
2022	28	47	2	0	81	Markazi	Between 45 and 70 years old	0
2022	14	47	1	0	75	Zanjan	Between 45 and 70 years old	0
2022	28	50	2	0	82	Markazi	Between 45 and 70 years old	0
2022	12	55	1	0	140	North Khorasan	Between 45 and 70 years old	1
2022	28	61	1	0	101	Markazi	Between 45 and 70 years old	0
2022	12	62	1	1	213	North Khorasan	Between 45 and 70 years old	1
2022	28	49	2	0	94	Markazi	Between 45 and 70 years old	0
2022	4	44	2	0	88	Isfahan	Between 15 and 45 years old	0
2022	28	53	1	0	97	Markazi	Between 45 and 70 years old	0
2022	28	58	1	0	104	Markazi	Between 45 and 70 years old	0
2022	28	52	2	0	87	Markazi	Between 45 and 70 years old	0
2022	28	51	2	0	86	Markazi	Between 45 and 70 years old	0
2022	4	57	1	1	95	Isfahan	Between 45 and 70 years old	0
2022	12	59	2	1	126	North Khorasan	Between 45 and 70 years old	1
2022	28	49	2	0	108	Markazi	Between 45 and 70 years old	0
2022	28	52	1	0	103	Markazi	Between 45 and 70 years old	0
2022	4	46	2	0	85	Isfahan	Between 45 and 70 years old	0
2022	4	40	2	0	95	Isfahan	Between 15 and 45 years old	0
2022	4	49	1	0	88	Isfahan	Between 45 and 70 years old	0
2022	19	48	1	0	95	Qom	Between 45 and 70 years old	0
2022	4	65	1	0	99	Isfahan	Between 45 and 70 years old	0
2022	19	44	2	0	95	Qom	Between 15 and 45 years old	0
2022	14	36	1	0	85	Zanjan	Between 15 and 45 years old	0
2022	19	63	2	0	90	Qom	Between 45 and 70 years old	0
2022	4	51	2	0	87	Isfahan	Between 45 and 70 years old	0
2022	19	63	2	0	95	Qom	Between 45 and 70 years old	0
2022	4	63	1	0	100	Isfahan	Between 45 and 70 years old	0
2022	19	50	2	1	130	Qom	Between 45 and 70 years old	1
2022	9	65	1	1	148	Chahar Mahaal and Bakhtiari	Between 45 and 70 years old	1
2022	4	55	2	0	114	Isfahan	Between 45 and 70 years old	0
2022	12	50	2	0	120	North Khorasan	Between 45 and 70 years old	0
2022	4	58	1	0	89	Isfahan	Between 45 and 70 years old	0
2022	19	64	2	0	98	Qom	Between 45 and 70 years old	0
2022	19	30	1	0	95	Qom	Between 15 and 45 years old	0
2022	9	54	2	0	108	Chahar Mahaal and Bakhtiari	Between 45 and 70 years old	0
2022	19	59	2	0	80	Qom	Between 45 and 70 years old	0
2022	4	41	2	0	85	Isfahan	Between 15 and 45 years old	0
2022	9	59	2	1	119	Chahar Mahaal and Bakhtiari	Between 45 and 70 years old	0
2022	19	60	1	0	90	Qom	Between 45 and 70 years old	0
2022	4	47	2	0	98	Isfahan	Between 45 and 70 years old	0
2022	9	61	2	0	83	Chahar Mahaal and Bakhtiari	Between 45 and 70 years old	0
2022	4	51	2	0	97	Isfahan	Between 45 and 70 years old	0
2022	19	55	1	1	110	Qom	Between 45 and 70 years old	0
2022	9	55	2	0	81	Chahar Mahaal and Bakhtiari	Between 45 and 70 years old	0
2022	19	46	2	0	90	Qom	Between 45 and 70 years old	0
2022	19	64	2	1	130	Qom	Between 45 and 70 years old	1
2022	19	47	2	0	95	Qom	Between 45 and 70 years old	0
2022	4	60	2	0	95	Isfahan	Between 45 and 70 years old	0
2022	19	49	1	0	90	Qom	Between 45 and 70 years old	0
2022	12	57	1	0	146	North Khorasan	Between 45 and 70 years old	1
2022	4	52	1	0	85	Isfahan	Between 45 and 70 years old	0
2022	9	58	2	0	94	Chahar Mahaal and Bakhtiari	Between 45 and 70 years old	0
2022	17	40	1	0	85	Fars	Between 15 and 45 years old	0
2022	12	52	1	0	97	North Khorasan	Between 45 and 70 years old	0
2022	4	65	1	0	95	Isfahan	Between 45 and 70 years old	0
2022	12	46	1	0	109	North Khorasan	Between 45 and 70 years old	0
2022	17	59	1	1	94	Fars	Between 45 and 70 years old	0
2022	12	56	2	0	87	North Khorasan	Between 45 and 70 years old	0
2022	9	56	2	0	126	Chahar Mahaal and Bakhtiari	Between 45 and 70 years old	1
2022	14	59	1	0	98	Zanjan	Between 45 and 70 years old	0
2022	12	47	2	0	93	North Khorasan	Between 45 and 70 years old	0
2022	12	47	1	0	103	North Khorasan	Between 45 and 70 years old	0
2022	14	60	2	1	119	Zanjan	Between 45 and 70 years old	0
2022	4	49	2	0	90	Isfahan	Between 45 and 70 years old	0
2022	14	57	2	0	80	Zanjan	Between 45 and 70 years old	0
2022	4	52	1	0	85	Isfahan	Between 45 and 70 years old	0
2022	25	65	1	0	90	Gilan	Between 45 and 70 years old	0
2022	14	61	1	0	76	Zanjan	Between 45 and 70 years old	0
2022	12	38	1	0	90	North Khorasan	Between 15 and 45 years old	0
2022	12	36	1	0	95	North Khorasan	Between 15 and 45 years old	0
2022	12	32	2	0	77	North Khorasan	Between 15 and 45 years old	0
2022	14	64	1	0	89	Zanjan	Between 45 and 70 years old	0
2022	4	45	1	0	98	Isfahan	Between 45 and 70 years old	0
2022	4	48	1	0	95	Isfahan	Between 45 and 70 years old	0
2022	11	64	1	0	82	Razavi Khorasan	Between 45 and 70 years old	0
2022	4	46	2	0	87	Isfahan	Between 45 and 70 years old	0
2022	11	65	1	0	102	Razavi Khorasan	Between 45 and 70 years old	0
2022	31	22	1	0	120	Yazd	Between 15 and 45 years old	0
2022	12	58	1	0	111	North Khorasan	Between 45 and 70 years old	0
2022	11	38	1	0	99	Razavi Khorasan	Between 15 and 45 years old	0
2022	12	57	2	0	118	North Khorasan	Between 45 and 70 years old	0
2022	12	58	2	0	101	North Khorasan	Between 45 and 70 years old	0
2022	12	45	1	0	103	North Khorasan	Between 45 and 70 years old	0
2022	12	57	1	0	118	North Khorasan	Between 45 and 70 years old	0
2022	11	44	2	0	92	Razavi Khorasan	Between 15 and 45 years old	0
2022	12	62	1	0	103	North Khorasan	Between 45 and 70 years old	0
2022	12	60	2	0	95	North Khorasan	Between 45 and 70 years old	0
2022	12	44	2	0	120	North Khorasan	Between 15 and 45 years old	0
2022	12	46	2	0	94	North Khorasan	Between 45 and 70 years old	0
2022	12	42	1	0	108	North Khorasan	Between 15 and 45 years old	0
2022	12	59	1	0	109	North Khorasan	Between 45 and 70 years old	0
2022	28	63	1	0	107	Markazi	Between 45 and 70 years old	0
2022	28	61	1	0	125	Markazi	Between 45 and 70 years old	0
2022	28	58	2	0	110	Markazi	Between 45 and 70 years old	0
2022	28	57	2	0	86	Markazi	Between 45 and 70 years old	0
2022	28	59	1	0	114	Markazi	Between 45 and 70 years old	0
2022	28	51	2	0	100	Markazi	Between 45 and 70 years old	0
2022	28	54	1	0	122	Markazi	Between 45 and 70 years old	0
2022	28	60	1	0	135	Markazi	Between 45 and 70 years old	1
2022	28	56	2	0	119	Markazi	Between 45 and 70 years old	0
2022	28	47	2	1	108	Markazi	Between 45 and 70 years old	0
2022	28	55	1	0	94	Markazi	Between 45 and 70 years old	0
2022	28	54	2	1	121	Markazi	Between 45 and 70 years old	0
2022	28	51	2	0	93	Markazi	Between 45 and 70 years old	0
2022	28	59	2	0	110	Markazi	Between 45 and 70 years old	0
2022	28	57	1	1	180	Markazi	Between 45 and 70 years old	1
2022	28	62	1	0	99	Markazi	Between 45 and 70 years old	0
2022	28	60	2	0	92	Markazi	Between 45 and 70 years old	0
2022	28	47	2	0	101	Markazi	Between 45 and 70 years old	0
2022	28	52	1	0	187	Markazi	Between 45 and 70 years old	1
2022	5	59	1	0	90	Alborz	Between 45 and 70 years old	0
2022	28	46	2	0	100	Markazi	Between 45 and 70 years old	0
2022	28	57	2	1	262	Markazi	Between 45 and 70 years old	1
2022	28	61	1	0	100	Markazi	Between 45 and 70 years old	0
2022	28	60	1	0	99	Markazi	Between 45 and 70 years old	0
2022	28	63	1	1	166	Markazi	Between 45 and 70 years old	1
2022	28	49	2	0	88	Markazi	Between 45 and 70 years old	0
2022	28	56	1	0	92	Markazi	Between 45 and 70 years old	0
2022	5	49	2	0	83	Alborz	Between 45 and 70 years old	0
2022	28	56	1	0	94	Markazi	Between 45 and 70 years old	0
2022	28	56	2	0	96	Markazi	Between 45 and 70 years old	0
2022	28	53	2	0	98	Markazi	Between 45 and 70 years old	0
2022	19	50	2	0	98	Qom	Between 45 and 70 years old	0
2022	19	59	1	0	114	Qom	Between 45 and 70 years old	0
2022	19	50	2	0	95	Qom	Between 45 and 70 years old	0
2022	5	61	1	0	101	Alborz	Between 45 and 70 years old	0
2022	19	52	2	0	90	Qom	Between 45 and 70 years old	0
2022	28	57	1	0	92	Markazi	Between 45 and 70 years old	0
2022	19	54	1	0	100	Qom	Between 45 and 70 years old	0
2022	28	47	2	0	90	Markazi	Between 45 and 70 years old	0
2022	5	61	2	0	94	Alborz	Between 45 and 70 years old	0
2022	19	45	2	0	95	Qom	Between 45 and 70 years old	0
2022	28	43	2	0	90	Markazi	Between 15 and 45 years old	0
2022	28	53	2	0	94	Markazi	Between 45 and 70 years old	0
2022	19	41	1	0	95	Qom	Between 15 and 45 years old	0
2022	28	58	1	0	108	Markazi	Between 45 and 70 years old	0
2022	19	38	2	0	98	Qom	Between 15 and 45 years old	0
2022	5	37	2	0	87	Alborz	Between 15 and 45 years old	0
2022	28	49	1	0	99	Markazi	Between 45 and 70 years old	0
2022	19	56	2	0	109	Qom	Between 45 and 70 years old	0
2022	25	51	2	0	80	Gilan	Between 45 and 70 years old	0
2022	28	58	2	0	86	Markazi	Between 45 and 70 years old	0
2022	19	54	1	0	98	Qom	Between 45 and 70 years old	0
2022	19	52	2	0	95	Qom	Between 45 and 70 years old	0
2022	5	60	1	0	85	Alborz	Between 45 and 70 years old	0
2022	19	60	1	0	90	Qom	Between 45 and 70 years old	0
2022	19	44	2	0	98	Qom	Between 15 and 45 years old	0
2022	19	51	2	0	98	Qom	Between 45 and 70 years old	0
2022	19	49	2	0	90	Qom	Between 45 and 70 years old	0
2022	5	55	2	0	120	Alborz	Between 45 and 70 years old	0
2022	25	57	1	0	113	Gilan	Between 45 and 70 years old	0
2022	19	39	2	0	90	Qom	Between 15 and 45 years old	0
2022	19	46	1	0	95	Qom	Between 45 and 70 years old	0
2022	19	40	1	0	95	Qom	Between 15 and 45 years old	0
2022	19	40	2	0	90	Qom	Between 15 and 45 years old	0
2022	19	37	2	0	95	Qom	Between 15 and 45 years old	0
2022	25	65	2	0	103	Gilan	Between 45 and 70 years old	0
2022	31	53	2	0	78	Yazd	Between 45 and 70 years old	0
2022	5	56	2	0	110	Alborz	Between 45 and 70 years old	0
2022	19	37	1	0	95	Qom	Between 15 and 45 years old	0
2022	19	55	1	0	98	Qom	Between 45 and 70 years old	0
2022	19	53	2	0	95	Qom	Between 45 and 70 years old	0
2022	19	62	2	1	120	Qom	Between 45 and 70 years old	0
2022	25	49	2	0	70	Gilan	Between 45 and 70 years old	0
2022	5	57	2	0	89	Alborz	Between 45 and 70 years old	0
2022	19	52	2	0	95	Qom	Between 45 and 70 years old	0
2022	19	63	2	0	110	Qom	Between 45 and 70 years old	0
2022	5	64	1	0	89	Alborz	Between 45 and 70 years old	0
2022	19	52	1	0	95	Qom	Between 45 and 70 years old	0
2022	19	46	2	0	95	Qom	Between 45 and 70 years old	0
2022	19	62	1	0	98	Qom	Between 45 and 70 years old	0
2022	19	63	1	0	95	Qom	Between 45 and 70 years old	0
2022	31	62	1	1	139	Yazd	Between 45 and 70 years old	1
2022	19	57	2	0	98	Qom	Between 45 and 70 years old	0
2022	25	46	2	0	83	Gilan	Between 45 and 70 years old	0
2022	19	53	1	0	90	Qom	Between 45 and 70 years old	0
2022	19	43	2	0	90	Qom	Between 15 and 45 years old	0
2022	5	57	2	0	96	Alborz	Between 45 and 70 years old	0
2022	19	51	2	0	95	Qom	Between 45 and 70 years old	0
2022	19	47	1	0	90	Qom	Between 45 and 70 years old	0
2022	19	44	2	0	90	Qom	Between 15 and 45 years old	0
2022	31	42	2	0	79	Yazd	Between 15 and 45 years old	0
2022	31	56	2	0	93.5	Yazd	Between 45 and 70 years old	0
2022	4	45	1	0	85	Isfahan	Between 45 and 70 years old	0
2022	14	56	2	0	88	Zanjan	Between 45 and 70 years old	0
2022	4	44	2	0	84	Isfahan	Between 15 and 45 years old	0
2022	29	47	1	0	85	Hormozgan	Between 45 and 70 years old	0
2022	4	58	2	0	101	Isfahan	Between 45 and 70 years old	0
2022	29	64	1	0	102	Hormozgan	Between 45 and 70 years old	0
2022	4	65	1	0	95	Isfahan	Between 45 and 70 years old	0
2022	31	61	1	0	86.5	Yazd	Between 45 and 70 years old	0
2022	29	62	1	0	99	Hormozgan	Between 45 and 70 years old	0
2022	4	55	1	0	83	Isfahan	Between 45 and 70 years old	0
2022	25	54	1	0	104	Gilan	Between 45 and 70 years old	0
2022	29	52	2	0	101	Hormozgan	Between 45 and 70 years old	0
2022	4	46	2	0	86	Isfahan	Between 45 and 70 years old	0
2022	25	56	2	1	87	Gilan	Between 45 and 70 years old	0
2022	29	57	2	0	106	Hormozgan	Between 45 and 70 years old	0
2022	25	61	1	0	99	Gilan	Between 45 and 70 years old	0
2022	4	58	1	0	101	Isfahan	Between 45 and 70 years old	0
2022	4	47	2	0	79	Isfahan	Between 45 and 70 years old	0
2022	29	42	1	0	93	Hormozgan	Between 15 and 45 years old	0
2022	4	62	1	1	92	Isfahan	Between 45 and 70 years old	0
2022	29	42	2	0	92	Hormozgan	Between 15 and 45 years old	0
2022	4	59	2	0	73	Isfahan	Between 45 and 70 years old	0
2022	29	47	1	0	99	Hormozgan	Between 45 and 70 years old	0
2022	29	47	2	0	109	Hormozgan	Between 45 and 70 years old	0
2022	4	58	1	0	92	Isfahan	Between 45 and 70 years old	0
2022	4	54	2	0	92	Isfahan	Between 45 and 70 years old	0
2022	4	39	2	0	85	Isfahan	Between 15 and 45 years old	0
2022	29	41	1	0	92	Hormozgan	Between 15 and 45 years old	0
2022	9	52	1	1	183	Chahar Mahaal and Bakhtiari	Between 45 and 70 years old	1
2022	29	48	1	0	89	Hormozgan	Between 45 and 70 years old	0
2022	4	57	1	0	102	Isfahan	Between 45 and 70 years old	0
2022	9	47	2	0	101	Chahar Mahaal and Bakhtiari	Between 45 and 70 years old	0
2022	4	56	2	0	82	Isfahan	Between 45 and 70 years old	0
2022	29	53	1	0	80	Hormozgan	Between 45 and 70 years old	0
2022	9	57	2	1	134	Chahar Mahaal and Bakhtiari	Between 45 and 70 years old	1
2022	4	58	2	0	96	Isfahan	Between 45 and 70 years old	0
2022	4	64	2	1	141	Isfahan	Between 45 and 70 years old	1
2022	7	41	1	0	92	Bushehr	Between 15 and 45 years old	0
2022	4	62	1	0	101	Isfahan	Between 45 and 70 years old	0
2022	4	62	1	1	145	Isfahan	Between 45 and 70 years old	1
2022	9	47	2	0	90	Chahar Mahaal and Bakhtiari	Between 45 and 70 years old	0
2022	4	60	2	1	145	Isfahan	Between 45 and 70 years old	1
2022	9	65	2	0	98	Chahar Mahaal and Bakhtiari	Between 45 and 70 years old	0
2022	4	44	1	0	85	Isfahan	Between 15 and 45 years old	0
2022	9	65	1	0	100	Chahar Mahaal and Bakhtiari	Between 45 and 70 years old	0
2022	4	30	2	0	84	Isfahan	Between 15 and 45 years old	0
2022	9	65	1	0	114	Chahar Mahaal and Bakhtiari	Between 45 and 70 years old	0
2022	4	32	1	0	102	Isfahan	Between 15 and 45 years old	0
2022	4	63	1	0	89	Isfahan	Between 45 and 70 years old	0
2022	4	52	2	0	87	Isfahan	Between 45 and 70 years old	0
2022	4	63	2	0	102	Isfahan	Between 45 and 70 years old	0
2022	29	59	1	1	124	Hormozgan	Between 45 and 70 years old	0
2022	4	58	1	1	145	Isfahan	Between 45 and 70 years old	1
2022	4	57	2	0	89	Isfahan	Between 45 and 70 years old	0
2022	9	57	1	0	93	Chahar Mahaal and Bakhtiari	Between 45 and 70 years old	0
2022	19	54	2	0	95	Qom	Between 45 and 70 years old	0
2022	9	63	2	0	98	Chahar Mahaal and Bakhtiari	Between 45 and 70 years old	0
2022	4	56	1	0	96	Isfahan	Between 45 and 70 years old	0
2022	4	61	1	0	98	Isfahan	Between 45 and 70 years old	0
2022	9	57	2	0	86	Chahar Mahaal and Bakhtiari	Between 45 and 70 years old	0
2022	4	54	2	0	87	Isfahan	Between 45 and 70 years old	0
2022	19	61	1	0	115	Qom	Between 45 and 70 years old	0
2022	9	62	1	0	89	Chahar Mahaal and Bakhtiari	Between 45 and 70 years old	0
2022	4	62	2	0	98	Isfahan	Between 45 and 70 years old	0
2022	9	60	2	1	97	Chahar Mahaal and Bakhtiari	Between 45 and 70 years old	0
2022	31	53	1	0	80	Yazd	Between 45 and 70 years old	0
2022	31	48	2	0	87	Yazd	Between 45 and 70 years old	0
2022	9	55	1	0	90	Chahar Mahaal and Bakhtiari	Between 45 and 70 years old	0
2022	4	63	1	0	98	Isfahan	Between 45 and 70 years old	0
2022	9	56	2	0	109	Chahar Mahaal and Bakhtiari	Between 45 and 70 years old	0
2022	31	50	1	0	87	Yazd	Between 45 and 70 years old	0
2022	4	51	2	0	87	Isfahan	Between 45 and 70 years old	0
2022	31	51	2	0	84	Yazd	Between 45 and 70 years old	0
2022	31	44	1	1	110	Yazd	Between 15 and 45 years old	0
2022	31	47	2	0	84	Yazd	Between 45 and 70 years old	0
2022	4	59	1	0	95	Isfahan	Between 45 and 70 years old	0
2022	31	59	1	0	90	Yazd	Between 45 and 70 years old	0
2022	9	52	1	0	104	Chahar Mahaal and Bakhtiari	Between 45 and 70 years old	0
2022	31	53	1	0	84	Yazd	Between 45 and 70 years old	0
2022	9	50	2	0	94	Chahar Mahaal and Bakhtiari	Between 45 and 70 years old	0
2022	19	60	2	0	129	Qom	Between 45 and 70 years old	1
2022	4	63	2	0	99	Isfahan	Between 45 and 70 years old	0
2022	7	57	1	0	95	Bushehr	Between 45 and 70 years old	0
2022	9	64	1	0	90	Chahar Mahaal and Bakhtiari	Between 45 and 70 years old	0
2022	31	55	2	1	125	Yazd	Between 45 and 70 years old	0
2022	9	53	1	0	129	Chahar Mahaal and Bakhtiari	Between 45 and 70 years old	1
2022	4	64	2	1	140	Isfahan	Between 45 and 70 years old	1
2022	9	64	1	0	84	Chahar Mahaal and Bakhtiari	Between 45 and 70 years old	0
2022	9	60	2	0	97	Chahar Mahaal and Bakhtiari	Between 45 and 70 years old	0
2022	4	61	1	0	98	Isfahan	Between 45 and 70 years old	0
2022	4	59	2	1	127	Isfahan	Between 45 and 70 years old	1
2022	9	64	1	1	158	Chahar Mahaal and Bakhtiari	Between 45 and 70 years old	1
2022	31	56	1	0	87	Yazd	Between 45 and 70 years old	0
2022	9	58	1	0	88	Chahar Mahaal and Bakhtiari	Between 45 and 70 years old	0
2022	9	63	1	0	95	Chahar Mahaal and Bakhtiari	Between 45 and 70 years old	0
2022	25	41	2	0	97	Gilan	Between 15 and 45 years old	0
2022	31	56	1	0	84	Yazd	Between 45 and 70 years old	0
2022	9	59	1	0	123	Chahar Mahaal and Bakhtiari	Between 45 and 70 years old	0
2022	4	60	1	0	87	Isfahan	Between 45 and 70 years old	0
2022	7	43	1	0	112	Bushehr	Between 15 and 45 years old	0
2022	4	54	2	0	98	Isfahan	Between 45 and 70 years old	0
2022	4	54	2	0	96	Isfahan	Between 45 and 70 years old	0
2022	9	53	2	0	83	Chahar Mahaal and Bakhtiari	Between 45 and 70 years old	0
2022	4	53	1	1	140	Isfahan	Between 45 and 70 years old	1
2022	4	47	2	0	84	Isfahan	Between 45 and 70 years old	0
2022	8	35	2	0	80	Tehran	Between 15 and 45 years old	0
2022	4	52	1	0	99	Isfahan	Between 45 and 70 years old	0
2022	9	43	2	0	75	Chahar Mahaal and Bakhtiari	Between 15 and 45 years old	0
2022	4	49	1	0	85	Isfahan	Between 45 and 70 years old	0
2022	31	55	1	0	84	Yazd	Between 45 and 70 years old	0
2022	4	60	1	0	98	Isfahan	Between 45 and 70 years old	0
2022	9	59	2	0	85	Chahar Mahaal and Bakhtiari	Between 45 and 70 years old	0
2022	9	62	1	0	91	Chahar Mahaal and Bakhtiari	Between 45 and 70 years old	0
2022	9	52	1	0	78	Chahar Mahaal and Bakhtiari	Between 45 and 70 years old	0
2022	9	51	1	0	93	Chahar Mahaal and Bakhtiari	Between 45 and 70 years old	0
2022	9	41	2	0	82	Chahar Mahaal and Bakhtiari	Between 15 and 45 years old	0
2022	9	49	1	0	93	Chahar Mahaal and Bakhtiari	Between 45 and 70 years old	0
2022	9	57	2	0	109	Chahar Mahaal and Bakhtiari	Between 45 and 70 years old	0
2022	9	47	2	0	90	Chahar Mahaal and Bakhtiari	Between 45 and 70 years old	0
2022	9	50	1	0	101	Chahar Mahaal and Bakhtiari	Between 45 and 70 years old	0
2022	9	59	1	0	131	Chahar Mahaal and Bakhtiari	Between 45 and 70 years old	1
2022	7	38	1	0	104	Bushehr	Between 15 and 45 years old	0
2022	9	59	1	1	132	Chahar Mahaal and Bakhtiari	Between 45 and 70 years old	1
2022	7	49	1	0	111	Bushehr	Between 45 and 70 years old	0
2022	7	63	1	0	107	Bushehr	Between 45 and 70 years old	0
2022	7	44	1	0	110	Bushehr	Between 15 and 45 years old	0
2022	7	63	2	0	90	Bushehr	Between 45 and 70 years old	0
2022	17	64	2	1	130	Fars	Between 45 and 70 years old	1
2022	17	62	2	0	90	Fars	Between 45 and 70 years old	0
2022	17	44	2	0	103	Fars	Between 15 and 45 years old	0
2022	7	59	1	0	117	Bushehr	Between 45 and 70 years old	0
2022	17	52	1	0	98	Fars	Between 45 and 70 years old	0
2022	17	53	1	0	95	Fars	Between 45 and 70 years old	0
2022	7	65	2	0	115	Bushehr	Between 45 and 70 years old	0
2022	17	52	2	0	95	Fars	Between 45 and 70 years old	0
2022	17	55	2	0	101	Fars	Between 45 and 70 years old	0
2022	17	59	2	0	102	Fars	Between 45 and 70 years old	0
2022	7	52	1	0	101	Bushehr	Between 45 and 70 years old	0
2022	17	59	2	0	115	Fars	Between 45 and 70 years old	0
2022	17	54	1	1	111	Fars	Between 45 and 70 years old	0
2022	17	46	2	0	76	Fars	Between 45 and 70 years old	0
2022	7	56	1	0	126	Bushehr	Between 45 and 70 years old	1
2022	17	44	1	0	95	Fars	Between 15 and 45 years old	0
2022	17	31	1	0	100	Fars	Between 15 and 45 years old	0
2022	7	60	2	0	105	Bushehr	Between 45 and 70 years old	0
2022	17	40	2	0	90	Fars	Between 15 and 45 years old	0
2022	31	42	2	0	78	Yazd	Between 15 and 45 years old	0
2022	11	48	1	0	105	Razavi Khorasan	Between 45 and 70 years old	0
2022	31	56	2	0	87	Yazd	Between 45 and 70 years old	0
2022	17	55	1	0	111	Fars	Between 45 and 70 years old	0
2022	31	62	1	0	90	Yazd	Between 45 and 70 years old	0
2022	7	50	1	0	129	Bushehr	Between 45 and 70 years old	1
2022	11	55	1	0	115	Razavi Khorasan	Between 45 and 70 years old	0
2022	17	60	2	0	95	Fars	Between 45 and 70 years old	0
2022	31	49	1	0	93	Yazd	Between 45 and 70 years old	0
2022	17	55	1	0	71	Fars	Between 45 and 70 years old	0
2022	11	55	2	0	112	Razavi Khorasan	Between 45 and 70 years old	0
2022	31	44	2	0	90	Yazd	Between 15 and 45 years old	0
2022	7	47	1	0	82	Bushehr	Between 45 and 70 years old	0
2022	17	61	1	1	140	Fars	Between 45 and 70 years old	1
2022	11	58	2	0	100	Razavi Khorasan	Between 45 and 70 years old	0
2022	31	47	1	0	87	Yazd	Between 45 and 70 years old	0
2022	7	31	2	0	117	Bushehr	Between 15 and 45 years old	0
2022	17	61	2	0	105	Fars	Between 45 and 70 years old	0
2022	17	23	2	0	100	Fars	Between 15 and 45 years old	0
2022	31	64	1	0	93	Yazd	Between 45 and 70 years old	0
2022	7	46	1	0	114	Bushehr	Between 45 and 70 years old	0
2022	31	60	2	0	93	Yazd	Between 45 and 70 years old	0
2022	31	45	1	0	87	Yazd	Between 45 and 70 years old	0
2022	7	42	1	0	107	Bushehr	Between 15 and 45 years old	0
2022	7	40	1	0	104	Bushehr	Between 15 and 45 years old	0
2022	17	54	2	0	110	Fars	Between 45 and 70 years old	0
2022	14	64	1	1	130	Zanjan	Between 45 and 70 years old	1
2022	17	63	1	0	98	Fars	Between 45 and 70 years old	0
2022	14	55	1	0	88	Zanjan	Between 45 and 70 years old	0
2022	17	58	1	0	89	Fars	Between 45 and 70 years old	0
2022	14	60	2	0	89	Zanjan	Between 45 and 70 years old	0
2022	17	43	2	0	94	Fars	Between 15 and 45 years old	0
2022	14	62	1	0	75	Zanjan	Between 45 and 70 years old	0
2022	17	63	1	0	100	Fars	Between 45 and 70 years old	0
2022	17	58	2	0	95	Fars	Between 45 and 70 years old	0
2022	14	57	2	0	96	Zanjan	Between 45 and 70 years old	0
2022	7	55	1	0	109	Bushehr	Between 45 and 70 years old	0
2022	17	41	1	0	88	Fars	Between 15 and 45 years old	0
2022	17	53	2	0	94	Fars	Between 45 and 70 years old	0
2022	17	62	1	0	134	Fars	Between 45 and 70 years old	1
2022	7	52	2	0	91	Bushehr	Between 45 and 70 years old	0
2022	7	44	1	0	88	Bushehr	Between 15 and 45 years old	0
2022	7	45	1	0	83	Bushehr	Between 45 and 70 years old	0
2022	11	63	2	0	89	Razavi Khorasan	Between 45 and 70 years old	0
2022	7	41	1	0	98	Bushehr	Between 15 and 45 years old	0
2022	11	51	2	1	115	Razavi Khorasan	Between 45 and 70 years old	0
2022	7	49	1	0	97	Bushehr	Between 45 and 70 years old	0
2022	7	46	2	1	120	Bushehr	Between 45 and 70 years old	0
2022	11	52	1	0	105	Razavi Khorasan	Between 45 and 70 years old	0
2022	8	55	2	0	108	Tehran	Between 45 and 70 years old	0
2022	11	63	2	1	90	Razavi Khorasan	Between 45 and 70 years old	0
2022	11	56	2	0	120	Razavi Khorasan	Between 45 and 70 years old	0
2022	11	31	2	0	100	Razavi Khorasan	Between 15 and 45 years old	0
2022	11	34	1	0	105	Razavi Khorasan	Between 15 and 45 years old	0
2022	14	57	1	0	86	Zanjan	Between 45 and 70 years old	0
2022	11	58	2	1	115	Razavi Khorasan	Between 45 and 70 years old	0
2022	11	31	1	0	115	Razavi Khorasan	Between 15 and 45 years old	0
2022	14	53	2	0	111	Zanjan	Between 45 and 70 years old	0
2022	14	45	1	0	100	Zanjan	Between 45 and 70 years old	0
2022	14	41	2	0	82	Zanjan	Between 15 and 45 years old	0
2022	11	56	2	0	100	Razavi Khorasan	Between 45 and 70 years old	0
2022	14	58	2	0	112	Zanjan	Between 45 and 70 years old	0
2022	11	57	1	0	115	Razavi Khorasan	Between 45 and 70 years old	0
2022	14	61	1	0	97	Zanjan	Between 45 and 70 years old	0
2022	14	55	2	0	85	Zanjan	Between 45 and 70 years old	0
2022	11	55	1	0	115	Razavi Khorasan	Between 45 and 70 years old	0
2022	14	47	2	0	88	Zanjan	Between 45 and 70 years old	0
2022	11	60	1	0	100	Razavi Khorasan	Between 45 and 70 years old	0
2022	11	54	2	0	105	Razavi Khorasan	Between 45 and 70 years old	0
2022	14	59	1	0	83	Zanjan	Between 45 and 70 years old	0
2022	11	59	2	0	100	Razavi Khorasan	Between 45 and 70 years old	0
2022	14	51	1	0	92	Zanjan	Between 45 and 70 years old	0
2022	11	48	2	0	100	Razavi Khorasan	Between 45 and 70 years old	0
2022	14	55	2	0	84	Zanjan	Between 45 and 70 years old	0
2022	14	52	1	0	94	Zanjan	Between 45 and 70 years old	0
2022	14	51	2	0	99	Zanjan	Between 45 and 70 years old	0
2022	11	63	2	0	90	Razavi Khorasan	Between 45 and 70 years old	0
2022	14	46	2	0	93	Zanjan	Between 45 and 70 years old	0
2022	14	53	1	0	87	Zanjan	Between 45 and 70 years old	0
2022	14	53	1	0	104	Zanjan	Between 45 and 70 years old	0
2022	14	46	2	0	100	Zanjan	Between 45 and 70 years old	0
2022	14	65	2	0	95	Zanjan	Between 45 and 70 years old	0
2022	14	44	1	0	104	Zanjan	Between 15 and 45 years old	0
2022	14	53	1	0	83	Zanjan	Between 45 and 70 years old	0
2022	14	51	2	0	86	Zanjan	Between 45 and 70 years old	0
2022	14	51	2	0	81	Zanjan	Between 45 and 70 years old	0
2022	14	59	2	0	91	Zanjan	Between 45 and 70 years old	0
2022	17	62	2	0	97	Fars	Between 45 and 70 years old	0
2022	17	64	1	0	85	Fars	Between 45 and 70 years old	0
2022	17	45	1	0	100	Fars	Between 45 and 70 years old	0
2022	17	62	2	0	90	Fars	Between 45 and 70 years old	0
2022	17	53	2	0	95	Fars	Between 45 and 70 years old	0
2022	17	37	1	0	89	Fars	Between 15 and 45 years old	0
2022	17	36	1	0	90	Fars	Between 15 and 45 years old	0
2022	17	56	2	0	90	Fars	Between 45 and 70 years old	0
2022	11	49	1	0	83	Razavi Khorasan	Between 45 and 70 years old	0
2022	17	63	2	0	109	Fars	Between 45 and 70 years old	0
2022	17	56	2	0	113	Fars	Between 45 and 70 years old	0
2022	17	58	2	1	140	Fars	Between 45 and 70 years old	1
2022	17	63	1	0	105	Fars	Between 45 and 70 years old	0
2022	17	55	1	0	80	Fars	Between 45 and 70 years old	0
2022	7	56	2	1	145	Bushehr	Between 45 and 70 years old	1
2022	17	59	2	0	100	Fars	Between 45 and 70 years old	0
2022	17	63	1	1	130	Fars	Between 45 and 70 years old	1
2022	17	63	2	0	110	Fars	Between 45 and 70 years old	0
2022	17	62	2	0	87	Fars	Between 45 and 70 years old	0
2022	14	61	1	0	92	Zanjan	Between 45 and 70 years old	0
2022	17	60	2	0	103	Fars	Between 45 and 70 years old	0
2022	14	47	2	0	85	Zanjan	Between 45 and 70 years old	0
2022	7	61	1	0	104	Bushehr	Between 45 and 70 years old	0
2022	17	58	2	1	126	Fars	Between 45 and 70 years old	1
2022	14	57	1	0	86	Zanjan	Between 45 and 70 years old	0
2022	17	33	1	0	85	Fars	Between 15 and 45 years old	0
2022	17	63	1	0	111	Fars	Between 45 and 70 years old	0
2022	14	52	2	0	86	Zanjan	Between 45 and 70 years old	0
2022	17	37	1	0	101	Fars	Between 15 and 45 years old	0
2022	14	46	2	0	100	Zanjan	Between 45 and 70 years old	0
2022	17	64	2	1	134	Fars	Between 45 and 70 years old	1
2022	17	58	1	0	90	Fars	Between 45 and 70 years old	0
2022	14	53	1	0	97	Zanjan	Between 45 and 70 years old	0
2022	17	55	2	0	104	Fars	Between 45 and 70 years old	0
2022	29	56	2	0	103	Hormozgan	Between 45 and 70 years old	0
2022	14	60	1	0	83	Zanjan	Between 45 and 70 years old	0
2022	14	60	1	0	109	Zanjan	Between 45 and 70 years old	0
2022	29	53	2	0	96	Hormozgan	Between 45 and 70 years old	0
2022	17	52	2	0	93	Fars	Between 45 and 70 years old	0
2022	7	36	2	1	156	Bushehr	Between 15 and 45 years old	1
2022	14	48	2	0	125	Zanjan	Between 45 and 70 years old	0
2022	14	61	1	0	91	Zanjan	Between 45 and 70 years old	0
2022	17	55	1	0	89	Fars	Between 45 and 70 years old	0
2022	29	44	2	0	95	Hormozgan	Between 15 and 45 years old	0
2022	14	65	2	0	84	Zanjan	Between 45 and 70 years old	0
2022	17	48	2	0	92	Fars	Between 45 and 70 years old	0
2022	14	61	1	0	97	Zanjan	Between 45 and 70 years old	0
2022	14	60	2	0	76	Zanjan	Between 45 and 70 years old	0
2022	7	54	1	0	118	Bushehr	Between 45 and 70 years old	0
2022	14	58	1	0	98	Zanjan	Between 45 and 70 years old	0
2022	14	50	1	0	97	Zanjan	Between 45 and 70 years old	0
2022	17	56	1	0	82	Fars	Between 45 and 70 years old	0
2022	14	61	2	0	107	Zanjan	Between 45 and 70 years old	0
2022	14	57	1	0	108	Zanjan	Between 45 and 70 years old	0
2022	29	35	1	0	84	Hormozgan	Between 15 and 45 years old	0
2022	7	54	2	0	95	Bushehr	Between 45 and 70 years old	0
2022	17	48	1	0	86	Fars	Between 45 and 70 years old	0
2022	17	53	2	0	85	Fars	Between 45 and 70 years old	0
2022	14	52	1	1	118	Zanjan	Between 45 and 70 years old	0
2022	7	49	1	0	79	Bushehr	Between 45 and 70 years old	0
2022	14	61	1	1	107	Zanjan	Between 45 and 70 years old	0
2022	17	56	2	0	96	Fars	Between 45 and 70 years old	0
2022	7	46	1	0	80	Bushehr	Between 45 and 70 years old	0
2022	14	52	1	1	110	Zanjan	Between 45 and 70 years old	0
2022	29	48	2	0	81	Hormozgan	Between 45 and 70 years old	0
2022	17	60	1	0	85	Fars	Between 45 and 70 years old	0
2022	14	59	2	0	90	Zanjan	Between 45 and 70 years old	0
2022	17	34	1	0	86	Fars	Between 15 and 45 years old	0
2022	7	59	1	0	101	Bushehr	Between 45 and 70 years old	0
2022	14	61	2	0	100	Zanjan	Between 45 and 70 years old	0
2022	17	45	1	0	111	Fars	Between 45 and 70 years old	0
2022	14	63	1	0	92	Zanjan	Between 45 and 70 years old	0
2022	17	43	1	0	95	Fars	Between 15 and 45 years old	0
2022	14	64	2	0	106	Zanjan	Between 45 and 70 years old	0
2022	14	59	2	0	105	Zanjan	Between 45 and 70 years old	0
2022	14	61	1	0	91	Zanjan	Between 45 and 70 years old	0
2022	17	55	2	0	100	Fars	Between 45 and 70 years old	0
2022	7	58	2	0	87	Bushehr	Between 45 and 70 years old	0
2022	14	40	2	0	86	Zanjan	Between 15 and 45 years old	0
2022	4	43	2	0	103	Isfahan	Between 15 and 45 years old	0
2022	5	60	2	0	91	Alborz	Between 45 and 70 years old	0
2022	7	58	2	0	111	Bushehr	Between 45 and 70 years old	0
2022	5	35	1	0	84	Alborz	Between 15 and 45 years old	0
2022	4	54	2	1	138	Isfahan	Between 45 and 70 years old	1
2022	5	45	1	0	77	Alborz	Between 45 and 70 years old	0
2022	5	61	1	0	97	Alborz	Between 45 and 70 years old	0
2022	30	64	2	0	143	Hamadan	Between 45 and 70 years old	1
2022	4	47	1	0	88	Isfahan	Between 45 and 70 years old	0
2022	17	55	1	0	98	Fars	Between 45 and 70 years old	0
2022	30	51	2	0	97	Hamadan	Between 45 and 70 years old	0
2022	5	55	1	0	100	Alborz	Between 45 and 70 years old	0
2022	4	60	1	1	93	Isfahan	Between 45 and 70 years old	0
2022	17	62	2	1	92	Fars	Between 45 and 70 years old	0
2022	30	59	1	0	126	Hamadan	Between 45 and 70 years old	1
2022	17	51	2	0	81	Fars	Between 45 and 70 years old	0
2022	30	61	1	0	101	Hamadan	Between 45 and 70 years old	0
2022	5	58	2	0	93	Alborz	Between 45 and 70 years old	0
2022	5	47	1	0	89	Alborz	Between 45 and 70 years old	0
2022	17	50	2	0	89	Fars	Between 45 and 70 years old	0
2022	5	63	2	0	121	Alborz	Between 45 and 70 years old	0
2022	5	46	2	0	98	Alborz	Between 45 and 70 years old	0
2022	17	29	2	0	70	Fars	Between 15 and 45 years old	0
2022	4	39	2	0	86	Isfahan	Between 15 and 45 years old	0
2022	5	36	1	0	90	Alborz	Between 15 and 45 years old	0
2022	31	58	1	1	86	Yazd	Between 45 and 70 years old	0
2022	4	64	1	1	133	Isfahan	Between 45 and 70 years old	1
2022	5	59	1	0	86	Alborz	Between 45 and 70 years old	0
2022	17	59	1	0	91	Fars	Between 45 and 70 years old	0
2022	17	51	2	0	99	Fars	Between 45 and 70 years old	0
2022	4	61	2	1	103	Isfahan	Between 45 and 70 years old	0
2022	5	52	1	0	94	Alborz	Between 45 and 70 years old	0
2022	31	56	1	0	91	Yazd	Between 45 and 70 years old	0
2022	29	57	1	0	94	Hormozgan	Between 45 and 70 years old	0
2022	5	47	2	0	87	Alborz	Between 45 and 70 years old	0
2022	17	62	2	0	95	Fars	Between 45 and 70 years old	0
2022	30	48	2	0	95	Hamadan	Between 45 and 70 years old	0
2022	17	45	2	0	89	Fars	Between 45 and 70 years old	0
2022	5	43	2	0	95	Alborz	Between 15 and 45 years old	0
2022	17	43	2	0	102	Fars	Between 15 and 45 years old	0
2022	30	53	1	0	110	Hamadan	Between 45 and 70 years old	0
2022	31	54	1	1	146	Yazd	Between 45 and 70 years old	1
2022	4	63	1	0	102	Isfahan	Between 45 and 70 years old	0
2022	17	49	2	0	94	Fars	Between 45 and 70 years old	0
2022	17	48	1	0	89	Fars	Between 45 and 70 years old	0
2022	4	47	2	0	85	Isfahan	Between 45 and 70 years old	0
2022	30	58	1	0	108	Hamadan	Between 45 and 70 years old	0
2022	17	55	2	0	96	Fars	Between 45 and 70 years old	0
2022	4	49	1	1	196	Isfahan	Between 45 and 70 years old	1
2022	30	58	2	0	86	Hamadan	Between 45 and 70 years old	0
2022	17	41	2	0	96	Fars	Between 15 and 45 years old	0
2022	17	56	1	0	82	Fars	Between 45 and 70 years old	0
2022	17	47	1	0	99	Fars	Between 45 and 70 years old	0
2022	30	60	2	0	87	Hamadan	Between 45 and 70 years old	0
2022	17	47	1	0	97	Fars	Between 45 and 70 years old	0
2022	4	52	2	0	91	Isfahan	Between 45 and 70 years old	0
2022	17	54	2	0	81	Fars	Between 45 and 70 years old	0
2022	5	44	1	0	93	Alborz	Between 15 and 45 years old	0
2022	30	61	1	0	97	Hamadan	Between 45 and 70 years old	0
2022	30	57	2	0	85	Hamadan	Between 45 and 70 years old	0
2022	30	61	1	0	113	Hamadan	Between 45 and 70 years old	0
2022	17	49	2	0	85	Fars	Between 45 and 70 years old	0
2022	4	43	1	0	104	Isfahan	Between 15 and 45 years old	0
2022	31	63	1	0	86	Yazd	Between 45 and 70 years old	0
2022	5	54	1	0	103	Alborz	Between 45 and 70 years old	0
2022	4	38	2	0	89	Isfahan	Between 15 and 45 years old	0
2022	30	58	2	0	128	Hamadan	Between 45 and 70 years old	1
2022	5	50	2	0	92	Alborz	Between 45 and 70 years old	0
2022	4	59	1	0	93	Isfahan	Between 45 and 70 years old	0
2022	17	54	2	0	80	Fars	Between 45 and 70 years old	0
2022	17	28	1	0	86	Fars	Between 15 and 45 years old	0
2022	4	48	1	1	129	Isfahan	Between 45 and 70 years old	1
2022	5	60	1	0	110	Alborz	Between 45 and 70 years old	0
2022	5	41	1	0	92	Alborz	Between 15 and 45 years old	0
2022	4	42	2	0	95	Isfahan	Between 15 and 45 years old	0
2022	17	46	2	0	80	Fars	Between 45 and 70 years old	0
2022	30	49	2	0	118	Hamadan	Between 45 and 70 years old	0
2022	17	58	1	0	85	Fars	Between 45 and 70 years old	0
2022	4	49	1	1	119	Isfahan	Between 45 and 70 years old	0
2022	12	54	1	0	82	North Khorasan	Between 45 and 70 years old	0
2022	4	47	2	0	98	Isfahan	Between 45 and 70 years old	0
2022	30	38	2	0	88	Hamadan	Between 15 and 45 years old	0
2022	31	52	1	1	120	Yazd	Between 45 and 70 years old	0
2022	4	47	1	0	89	Isfahan	Between 45 and 70 years old	0
2022	30	54	2	0	88	Hamadan	Between 45 and 70 years old	0
2022	4	46	2	0	87	Isfahan	Between 45 and 70 years old	0
2022	4	57	2	0	95	Isfahan	Between 45 and 70 years old	0
2022	17	54	1	0	104	Fars	Between 45 and 70 years old	0
2022	30	40	2	0	88	Hamadan	Between 15 and 45 years old	0
2022	30	43	1	0	163	Hamadan	Between 15 and 45 years old	1
2022	4	57	2	0	90	Isfahan	Between 45 and 70 years old	0
2022	30	51	1	0	110	Hamadan	Between 45 and 70 years old	0
2022	30	48	2	0	97	Hamadan	Between 45 and 70 years old	0
2022	4	49	1	0	80	Isfahan	Between 45 and 70 years old	0
2022	31	64	1	0	95	Yazd	Between 45 and 70 years old	0
2022	4	53	2	0	78	Isfahan	Between 45 and 70 years old	0
2022	30	57	2	0	123	Hamadan	Between 45 and 70 years old	0
2022	4	44	2	0	94	Isfahan	Between 15 and 45 years old	0
2022	17	52	2	0	117	Fars	Between 45 and 70 years old	0
2022	31	63	2	0	95	Yazd	Between 45 and 70 years old	0
2022	14	63	1	0	97	Zanjan	Between 45 and 70 years old	0
2022	4	44	1	0	93	Isfahan	Between 15 and 45 years old	0
2022	30	54	1	0	95	Hamadan	Between 45 and 70 years old	0
2022	4	40	2	0	104	Isfahan	Between 15 and 45 years old	0
2022	5	63	1	0	94	Alborz	Between 45 and 70 years old	0
2022	19	44	2	1	94	Qom	Between 15 and 45 years old	0
2022	30	51	1	0	90	Hamadan	Between 45 and 70 years old	0
2022	19	49	1	0	90	Qom	Between 45 and 70 years old	0
2022	14	63	2	0	92	Zanjan	Between 45 and 70 years old	0
2022	19	29	1	0	98	Qom	Between 15 and 45 years old	0
2022	5	55	1	0	100	Alborz	Between 45 and 70 years old	0
2022	4	49	2	0	85	Isfahan	Between 45 and 70 years old	0
2022	19	65	2	0	95	Qom	Between 45 and 70 years old	0
2022	4	60	1	1	74	Isfahan	Between 45 and 70 years old	0
2022	31	64	1	1	110	Yazd	Between 45 and 70 years old	0
2022	5	50	1	0	87	Alborz	Between 45 and 70 years old	0
2022	30	63	1	0	83	Hamadan	Between 45 and 70 years old	0
2022	19	56	1	0	98	Qom	Between 45 and 70 years old	0
2022	4	56	2	0	98	Isfahan	Between 45 and 70 years old	0
2022	30	60	1	0	112	Hamadan	Between 45 and 70 years old	0
2022	19	45	2	0	100	Qom	Between 45 and 70 years old	0
2022	30	43	1	0	83	Hamadan	Between 15 and 45 years old	0
2022	4	56	1	0	93	Isfahan	Between 45 and 70 years old	0
2022	14	54	1	0	98	Zanjan	Between 45 and 70 years old	0
2022	19	61	2	0	98	Qom	Between 45 and 70 years old	0
2022	4	53	1	1	138	Isfahan	Between 45 and 70 years old	1
2022	30	57	2	0	107	Hamadan	Between 45 and 70 years old	0
2022	11	43	1	0	98	Razavi Khorasan	Between 15 and 45 years old	0
2022	4	48	2	0	92	Isfahan	Between 45 and 70 years old	0
2022	14	51	2	0	105	Zanjan	Between 45 and 70 years old	0
2022	4	65	1	0	93	Isfahan	Between 45 and 70 years old	0
2022	19	53	1	0	84	Qom	Between 45 and 70 years old	0
2022	5	59	1	0	95	Alborz	Between 45 and 70 years old	0
2022	4	50	1	0	106	Isfahan	Between 45 and 70 years old	0
2022	19	47	2	0	90	Qom	Between 45 and 70 years old	0
2022	7	53	2	0	99	Bushehr	Between 45 and 70 years old	0
2022	8	46	2	0	98	Tehran	Between 45 and 70 years old	0
2022	5	48	2	0	101	Alborz	Between 45 and 70 years old	0
2022	31	44	1	0	86	Yazd	Between 15 and 45 years old	0
2022	30	58	1	0	112	Hamadan	Between 45 and 70 years old	0
2022	8	44	1	0	84	Tehran	Between 15 and 45 years old	0
2022	4	51	1	0	98	Isfahan	Between 45 and 70 years old	0
2022	19	58	1	0	95	Qom	Between 45 and 70 years old	0
2022	5	52	2	0	100	Alborz	Between 45 and 70 years old	0
2022	19	51	2	0	98	Qom	Between 45 and 70 years old	0
2022	11	50	1	0	98	Razavi Khorasan	Between 45 and 70 years old	0
2022	30	64	1	0	112	Hamadan	Between 45 and 70 years old	0
2022	4	46	2	0	104	Isfahan	Between 45 and 70 years old	0
2022	30	63	2	0	94	Hamadan	Between 45 and 70 years old	0
2022	9	55	1	0	96	Chahar Mahaal and Bakhtiari	Between 45 and 70 years old	0
2022	8	45	2	0	87	Tehran	Between 45 and 70 years old	0
2022	19	45	2	0	99	Qom	Between 45 and 70 years old	0
2022	4	43	1	0	84	Isfahan	Between 15 and 45 years old	0
2022	8	38	2	0	87	Tehran	Between 15 and 45 years old	0
2022	9	52	2	0	91	Chahar Mahaal and Bakhtiari	Between 45 and 70 years old	0
2022	14	55	2	0	88	Zanjan	Between 45 and 70 years old	0
2022	30	48	1	0	198	Hamadan	Between 45 and 70 years old	1
2022	19	40	2	0	100	Qom	Between 15 and 45 years old	0
2022	4	58	2	1	91	Isfahan	Between 45 and 70 years old	0
2022	19	36	2	0	90	Qom	Between 15 and 45 years old	0
2022	30	49	2	0	82	Hamadan	Between 45 and 70 years old	0
2022	7	59	2	0	103	Bushehr	Between 45 and 70 years old	0
2022	30	34	1	0	128	Hamadan	Between 15 and 45 years old	1
2022	19	59	2	1	130	Qom	Between 45 and 70 years old	1
2022	31	44	2	0	85	Yazd	Between 15 and 45 years old	0
2022	14	56	1	0	117	Zanjan	Between 45 and 70 years old	0
2022	4	55	2	1	103	Isfahan	Between 45 and 70 years old	0
2022	30	28	2	0	99	Hamadan	Between 15 and 45 years old	0
2022	8	49	1	0	94	Tehran	Between 45 and 70 years old	0
2022	8	50	1	0	88	Tehran	Between 45 and 70 years old	0
2022	4	54	1	0	85	Isfahan	Between 45 and 70 years old	0
2022	30	61	2	0	99	Hamadan	Between 45 and 70 years old	0
2022	14	56	2	0	90	Zanjan	Between 45 and 70 years old	0
2022	31	48	2	0	100	Yazd	Between 45 and 70 years old	0
2022	4	43	2	0	97	Isfahan	Between 15 and 45 years old	0
2022	8	52	1	0	84	Tehran	Between 45 and 70 years old	0
2022	28	51	2	0	102	Markazi	Between 45 and 70 years old	0
2022	4	63	1	0	95	Isfahan	Between 45 and 70 years old	0
2022	14	53	1	0	86	Zanjan	Between 45 and 70 years old	0
2022	8	51	1	0	84	Tehran	Between 45 and 70 years old	0
2022	28	58	1	0	96	Markazi	Between 45 and 70 years old	0
2022	8	49	1	0	84	Tehran	Between 45 and 70 years old	0
2022	4	55	2	0	100	Isfahan	Between 45 and 70 years old	0
2022	8	45	2	0	87	Tehran	Between 45 and 70 years old	0
2022	30	57	1	0	114	Hamadan	Between 45 and 70 years old	0
2022	8	46	2	0	88	Tehran	Between 45 and 70 years old	0
2022	12	64	1	0	84	North Khorasan	Between 45 and 70 years old	0
2022	4	58	1	0	84	Isfahan	Between 45 and 70 years old	0
2022	14	47	2	0	100	Zanjan	Between 45 and 70 years old	0
2022	8	47	1	0	98	Tehran	Between 45 and 70 years old	0
2022	28	54	2	0	98	Markazi	Between 45 and 70 years old	0
2022	8	41	1	0	98	Tehran	Between 15 and 45 years old	0
2022	31	54	1	0	119	Yazd	Between 45 and 70 years old	0
2022	30	60	2	0	91	Hamadan	Between 45 and 70 years old	0
2022	8	50	2	0	94	Tehran	Between 45 and 70 years old	0
2022	28	52	2	0	84	Markazi	Between 45 and 70 years old	0
2022	4	54	2	1	156	Isfahan	Between 45 and 70 years old	1
2022	8	37	1	0	98	Tehran	Between 15 and 45 years old	0
2022	8	29	2	0	87	Tehran	Between 15 and 45 years old	0
2022	28	51	1	0	87	Markazi	Between 45 and 70 years old	0
2022	30	61	2	0	90	Hamadan	Between 45 and 70 years old	0
2022	4	42	2	0	87	Isfahan	Between 15 and 45 years old	0
2022	8	33	1	0	73	Tehran	Between 15 and 45 years old	0
2022	19	53	1	0	98	Qom	Between 45 and 70 years old	0
2022	28	53	1	0	91	Markazi	Between 45 and 70 years old	0
2022	8	41	1	0	87	Tehran	Between 15 and 45 years old	0
2022	4	53	2	0	108	Isfahan	Between 45 and 70 years old	0
2022	28	52	2	0	105	Markazi	Between 45 and 70 years old	0
2022	30	48	2	0	104	Hamadan	Between 45 and 70 years old	0
2022	8	37	2	0	88	Tehran	Between 15 and 45 years old	0
2022	28	56	1	0	100	Markazi	Between 45 and 70 years old	0
2022	4	59	1	0	113	Isfahan	Between 45 and 70 years old	0
2022	19	49	2	0	98	Qom	Between 45 and 70 years old	0
2022	31	57	2	0	82	Yazd	Between 45 and 70 years old	0
2022	5	61	1	1	106	Alborz	Between 45 and 70 years old	0
2022	30	23	1	0	97	Hamadan	Between 15 and 45 years old	0
2022	8	44	1	0	94	Tehran	Between 15 and 45 years old	0
2022	28	59	1	0	86	Markazi	Between 45 and 70 years old	0
2022	4	47	1	0	89	Isfahan	Between 45 and 70 years old	0
2022	4	58	2	0	102	Isfahan	Between 45 and 70 years old	0
2022	8	43	2	0	73	Tehran	Between 15 and 45 years old	0
2022	19	51	2	0	90	Qom	Between 45 and 70 years old	0
2022	8	41	2	0	87	Tehran	Between 15 and 45 years old	0
2022	4	45	2	0	88	Isfahan	Between 45 and 70 years old	0
2022	8	43	1	0	88	Tehran	Between 15 and 45 years old	0
2022	7	58	1	0	113	Bushehr	Between 45 and 70 years old	0
2022	8	39	2	0	73	Tehran	Between 15 and 45 years old	0
2022	4	46	1	0	92	Isfahan	Between 45 and 70 years old	0
2022	19	63	2	0	90	Qom	Between 45 and 70 years old	0
2022	4	53	2	0	74	Isfahan	Between 45 and 70 years old	0
2022	8	50	2	0	88	Tehran	Between 45 and 70 years old	0
2022	8	48	1	0	94	Tehran	Between 45 and 70 years old	0
2022	4	51	1	0	87	Isfahan	Between 45 and 70 years old	0
2022	8	42	2	0	73	Tehran	Between 15 and 45 years old	0
2022	4	37	2	0	89	Isfahan	Between 15 and 45 years old	0
2022	8	49	1	0	84	Tehran	Between 45 and 70 years old	0
2022	19	51	1	0	100	Qom	Between 45 and 70 years old	0
2022	5	50	2	0	90	Alborz	Between 45 and 70 years old	0
2022	8	42	2	0	87	Tehran	Between 15 and 45 years old	0
2022	19	42	2	0	83	Qom	Between 15 and 45 years old	0
2022	8	47	2	0	98	Tehran	Between 45 and 70 years old	0
2022	11	47	2	0	98	Razavi Khorasan	Between 45 and 70 years old	0
2022	8	32	1	0	94	Tehran	Between 15 and 45 years old	0
2022	31	61	1	0	99	Yazd	Between 45 and 70 years old	0
2022	5	59	1	0	89	Alborz	Between 45 and 70 years old	0
2022	19	60	1	0	90	Qom	Between 45 and 70 years old	0
2022	4	56	1	0	90	Isfahan	Between 45 and 70 years old	0
2022	8	45	1	0	88	Tehran	Between 45 and 70 years old	0
2022	30	62	2	0	100	Hamadan	Between 45 and 70 years old	0
2022	8	37	2	0	94	Tehran	Between 15 and 45 years old	0
2022	7	38	1	0	70	Bushehr	Between 15 and 45 years old	0
2022	11	46	1	0	98	Razavi Khorasan	Between 45 and 70 years old	0
2022	8	49	1	0	84	Tehran	Between 45 and 70 years old	0
2022	5	53	2	0	99	Alborz	Between 45 and 70 years old	0
2022	8	51	1	0	98	Tehran	Between 45 and 70 years old	0
2022	4	49	2	0	106	Isfahan	Between 45 and 70 years old	0
2022	8	50	2	0	94	Tehran	Between 45 and 70 years old	0
2022	8	49	2	0	88	Tehran	Between 45 and 70 years old	0
2022	12	64	2	0	88	North Khorasan	Between 45 and 70 years old	0
2022	8	49	1	0	84	Tehran	Between 45 and 70 years old	0
2022	8	46	2	0	73	Tehran	Between 45 and 70 years old	0
2022	11	47	2	0	95	Razavi Khorasan	Between 45 and 70 years old	0
2022	29	47	2	0	73	Hormozgan	Between 45 and 70 years old	0
2022	8	50	2	0	73	Tehran	Between 45 and 70 years old	0
2022	8	43	2	0	98	Tehran	Between 15 and 45 years old	0
2022	4	51	1	0	94	Isfahan	Between 45 and 70 years old	0
2022	7	64	2	1	121	Bushehr	Between 45 and 70 years old	0
2022	8	39	2	0	87	Tehran	Between 15 and 45 years old	0
2022	4	58	1	0	104	Isfahan	Between 45 and 70 years old	0
2022	12	60	1	0	82	North Khorasan	Between 45 and 70 years old	0
2022	4	57	1	0	89	Isfahan	Between 45 and 70 years old	0
2022	30	64	2	0	120	Hamadan	Between 45 and 70 years old	0
2022	8	50	2	0	88	Tehran	Between 45 and 70 years old	0
2022	4	58	2	0	92	Isfahan	Between 45 and 70 years old	0
2022	8	43	2	0	84	Tehran	Between 15 and 45 years old	0
2022	12	51	2	0	90	North Khorasan	Between 45 and 70 years old	0
2022	8	41	2	0	94	Tehran	Between 15 and 45 years old	0
2022	8	41	2	0	87	Tehran	Between 15 and 45 years old	0
2022	8	43	2	0	88	Tehran	Between 15 and 45 years old	0
2022	8	42	1	0	94	Tehran	Between 15 and 45 years old	0
2022	5	60	1	0	108	Alborz	Between 45 and 70 years old	0
2022	8	41	2	0	73	Tehran	Between 15 and 45 years old	0
2022	11	47	1	0	98	Razavi Khorasan	Between 45 and 70 years old	0
2022	8	43	2	0	84	Tehran	Between 15 and 45 years old	0
2022	8	51	1	0	88	Tehran	Between 45 and 70 years old	0
2022	8	34	1	0	94	Tehran	Between 15 and 45 years old	0
2022	8	49	2	0	73	Tehran	Between 45 and 70 years old	0
2022	12	62	1	0	88	North Khorasan	Between 45 and 70 years old	0
2022	5	54	1	0	123	Alborz	Between 45 and 70 years old	0
2022	8	26	2	0	84	Tehran	Between 15 and 45 years old	0
2022	29	45	2	0	73	Hormozgan	Between 45 and 70 years old	0
2022	19	59	2	0	90	Qom	Between 45 and 70 years old	0
2022	8	46	2	0	73	Tehran	Between 45 and 70 years old	0
2022	30	65	2	0	90	Hamadan	Between 45 and 70 years old	0
2022	11	45	1	0	104	Razavi Khorasan	Between 45 and 70 years old	0
2022	8	44	2	0	73	Tehran	Between 15 and 45 years old	0
2022	7	61	2	0	111	Bushehr	Between 45 and 70 years old	0
2022	19	56	1	0	95	Qom	Between 45 and 70 years old	0
2022	5	65	1	0	120	Alborz	Between 45 and 70 years old	0
2022	24	34	2	0	94	Golestan	Between 15 and 45 years old	0
2022	5	59	2	0	98	Alborz	Between 45 and 70 years old	0
2022	12	58	1	0	83	North Khorasan	Between 45 and 70 years old	0
2022	19	53	2	0	97	Qom	Between 45 and 70 years old	0
2022	24	37	2	0	102	Golestan	Between 15 and 45 years old	0
2022	11	39	2	0	98	Razavi Khorasan	Between 15 and 45 years old	0
2022	5	46	2	0	95	Alborz	Between 45 and 70 years old	0
2022	7	53	1	0	100	Bushehr	Between 45 and 70 years old	0
2022	5	52	1	0	93	Alborz	Between 45 and 70 years old	0
2022	12	46	1	0	77	North Khorasan	Between 45 and 70 years old	0
2022	24	41	2	0	99	Golestan	Between 15 and 45 years old	0
2022	19	40	1	0	98	Qom	Between 15 and 45 years old	0
2022	24	41	1	0	96	Golestan	Between 15 and 45 years old	0
2022	12	43	2	0	93	North Khorasan	Between 15 and 45 years old	0
2022	30	53	2	0	96	Hamadan	Between 45 and 70 years old	0
2022	30	61	1	0	93	Hamadan	Between 45 and 70 years old	0
2022	19	58	1	1	95	Qom	Between 45 and 70 years old	0
2022	5	55	1	0	86	Alborz	Between 45 and 70 years old	0
2022	19	53	2	1	116	Qom	Between 45 and 70 years old	0
2022	12	61	1	0	78	North Khorasan	Between 45 and 70 years old	0
2022	4	49	1	1	139	Isfahan	Between 45 and 70 years old	1
2022	19	47	1	0	90	Qom	Between 45 and 70 years old	0
2022	7	65	1	0	113	Bushehr	Between 45 and 70 years old	0
2022	19	57	2	1	130	Qom	Between 45 and 70 years old	1
2022	30	47	2	0	84	Hamadan	Between 45 and 70 years old	0
2022	5	52	2	0	80	Alborz	Between 45 and 70 years old	0
2022	24	42	2	1	112	Golestan	Between 15 and 45 years old	0
2022	19	61	1	0	90	Qom	Between 45 and 70 years old	0
2022	4	55	2	0	90	Isfahan	Between 45 and 70 years old	0
2022	30	57	1	0	100	Hamadan	Between 45 and 70 years old	0
2022	24	42	2	0	89	Golestan	Between 15 and 45 years old	0
2022	9	40	1	0	91	Chahar Mahaal and Bakhtiari	Between 15 and 45 years old	0
2022	19	57	2	0	98	Qom	Between 45 and 70 years old	0
2022	24	44	1	0	101	Golestan	Between 15 and 45 years old	0
2022	5	55	2	0	104	Alborz	Between 45 and 70 years old	0
2022	30	58	1	0	226	Hamadan	Between 45 and 70 years old	1
2022	19	43	1	0	95	Qom	Between 15 and 45 years old	0
2022	19	39	2	0	90	Qom	Between 15 and 45 years old	0
2022	30	36	2	0	95	Hamadan	Between 15 and 45 years old	0
2022	5	45	2	0	82	Alborz	Between 45 and 70 years old	0
2022	7	63	1	0	103	Bushehr	Between 45 and 70 years old	0
2022	4	58	2	0	89	Isfahan	Between 45 and 70 years old	0
2022	19	61	2	0	99	Qom	Between 45 and 70 years old	0
2022	5	45	1	0	106	Alborz	Between 45 and 70 years old	0
2022	19	59	1	0	90	Qom	Between 45 and 70 years old	0
2022	30	60	1	0	112	Hamadan	Between 45 and 70 years old	0
2022	4	54	1	0	112	Isfahan	Between 45 and 70 years old	0
2022	5	52	2	0	105	Alborz	Between 45 and 70 years old	0
2022	19	52	2	0	90	Qom	Between 45 and 70 years old	0
2022	30	59	2	0	109	Hamadan	Between 45 and 70 years old	0
2022	5	60	2	0	90	Alborz	Between 45 and 70 years old	0
2022	4	57	1	0	91	Isfahan	Between 45 and 70 years old	0
2022	24	62	2	0	95	Golestan	Between 45 and 70 years old	0
2022	19	56	1	0	98	Qom	Between 45 and 70 years old	0
2022	30	61	1	0	153	Hamadan	Between 45 and 70 years old	1
2022	4	32	2	0	98	Isfahan	Between 15 and 45 years old	0
2022	24	44	1	0	115	Golestan	Between 15 and 45 years old	0
2022	4	62	2	0	94	Isfahan	Between 45 and 70 years old	0
2022	19	52	2	0	100	Qom	Between 45 and 70 years old	0
2022	30	45	1	0	120	Hamadan	Between 45 and 70 years old	0
2022	19	51	2	0	95	Qom	Between 45 and 70 years old	0
2022	12	59	2	0	77	North Khorasan	Between 45 and 70 years old	0
2022	19	55	2	0	98	Qom	Between 45 and 70 years old	0
2022	30	52	1	0	80	Hamadan	Between 45 and 70 years old	0
2022	24	45	1	0	96	Golestan	Between 45 and 70 years old	0
2022	19	55	1	1	90	Qom	Between 45 and 70 years old	0
2022	4	51	2	0	108	Isfahan	Between 45 and 70 years old	0
2022	30	59	2	0	85	Hamadan	Between 45 and 70 years old	0
2022	19	51	2	1	130	Qom	Between 45 and 70 years old	1
2022	24	46	2	0	89	Golestan	Between 45 and 70 years old	0
2022	4	62	2	1	123	Isfahan	Between 45 and 70 years old	0
2022	19	34	1	0	95	Qom	Between 15 and 45 years old	0
2022	19	59	2	0	92	Qom	Between 45 and 70 years old	0
2022	24	47	2	0	96	Golestan	Between 45 and 70 years old	0
2022	7	59	2	1	124	Bushehr	Between 45 and 70 years old	0
2022	4	63	2	0	93	Isfahan	Between 45 and 70 years old	0
2022	19	60	1	0	98	Qom	Between 45 and 70 years old	0
2022	24	47	2	0	86	Golestan	Between 45 and 70 years old	0
2022	29	56	2	0	79	Hormozgan	Between 45 and 70 years old	0
2022	24	47	2	0	87	Golestan	Between 45 and 70 years old	0
2022	19	59	2	0	95	Qom	Between 45 and 70 years old	0
2022	24	48	1	0	98	Golestan	Between 45 and 70 years old	0
2022	19	57	2	0	90	Qom	Between 45 and 70 years old	0
2022	19	59	1	1	130	Qom	Between 45 and 70 years old	1
2022	24	48	2	0	94	Golestan	Between 45 and 70 years old	0
2022	19	59	1	0	98	Qom	Between 45 and 70 years old	0
2022	7	58	1	0	111	Bushehr	Between 45 and 70 years old	0
2022	4	46	1	1	118	Isfahan	Between 45 and 70 years old	0
2022	19	48	2	0	100	Qom	Between 45 and 70 years old	0
2022	11	38	2	0	98	Razavi Khorasan	Between 15 and 45 years old	0
2022	4	41	2	0	96	Isfahan	Between 15 and 45 years old	0
2022	19	42	2	0	98	Qom	Between 15 and 45 years old	0
2022	24	48	2	0	98	Golestan	Between 45 and 70 years old	0
2022	19	56	1	0	100	Qom	Between 45 and 70 years old	0
2022	11	48	2	0	100	Razavi Khorasan	Between 45 and 70 years old	0
2022	14	44	1	0	99	Zanjan	Between 15 and 45 years old	0
2022	19	49	2	0	95	Qom	Between 45 and 70 years old	0
2022	19	44	1	0	98	Qom	Between 15 and 45 years old	0
2022	12	56	2	0	72	North Khorasan	Between 45 and 70 years old	0
2022	19	38	2	0	95	Qom	Between 15 and 45 years old	0
2022	14	44	1	0	93	Zanjan	Between 15 and 45 years old	0
2022	11	51	2	0	100	Razavi Khorasan	Between 45 and 70 years old	0
2022	30	52	1	0	116	Hamadan	Between 45 and 70 years old	0
2022	19	53	1	0	98	Qom	Between 45 and 70 years old	0
2022	4	43	2	0	92	Isfahan	Between 15 and 45 years old	0
2022	4	44	2	0	101	Isfahan	Between 15 and 45 years old	0
2022	30	58	2	0	85	Hamadan	Between 45 and 70 years old	0
2022	19	49	2	0	100	Qom	Between 45 and 70 years old	0
2022	12	62	2	0	86	North Khorasan	Between 45 and 70 years old	0
2022	4	64	1	0	79	Isfahan	Between 45 and 70 years old	0
2022	30	62	1	0	141	Hamadan	Between 45 and 70 years old	1
2022	19	62	1	0	100	Qom	Between 45 and 70 years old	0
2022	30	54	2	0	91	Hamadan	Between 45 and 70 years old	0
2022	4	62	2	0	79	Isfahan	Between 45 and 70 years old	0
2022	14	63	2	0	89	Zanjan	Between 45 and 70 years old	0
2022	30	39	1	0	93	Hamadan	Between 15 and 45 years old	0
2022	19	52	2	1	135	Qom	Between 45 and 70 years old	1
2022	30	48	1	0	114	Hamadan	Between 45 and 70 years old	0
2022	12	63	1	0	112	North Khorasan	Between 45 and 70 years old	0
2022	4	46	1	0	90	Isfahan	Between 45 and 70 years old	0
2022	19	52	2	0	88	Qom	Between 45 and 70 years old	0
2022	30	41	2	0	103	Hamadan	Between 15 and 45 years old	0
2022	19	61	2	0	90	Qom	Between 45 and 70 years old	0
2022	30	44	1	0	84	Hamadan	Between 15 and 45 years old	0
2022	12	63	2	0	97	North Khorasan	Between 45 and 70 years old	0
2022	19	41	1	0	100	Qom	Between 15 and 45 years old	0
2022	4	48	2	0	85	Isfahan	Between 45 and 70 years old	0
2022	14	57	2	0	92	Zanjan	Between 45 and 70 years old	0
2022	19	33	2	0	98	Qom	Between 15 and 45 years old	0
2022	30	55	2	0	81	Hamadan	Between 45 and 70 years old	0
2022	19	55	2	1	103	Qom	Between 45 and 70 years old	0
2022	7	56	1	1	122	Bushehr	Between 45 and 70 years old	0
2022	4	45	1	0	98	Isfahan	Between 45 and 70 years old	0
2022	19	44	2	0	90	Qom	Between 15 and 45 years old	0
2022	4	52	1	0	87	Isfahan	Between 45 and 70 years old	0
2022	19	45	2	0	95	Qom	Between 45 and 70 years old	0
2022	12	51	2	0	126	North Khorasan	Between 45 and 70 years old	1
2022	21	47	2	0	103	Kerman	Between 45 and 70 years old	0
2022	19	59	1	0	98	Qom	Between 45 and 70 years old	0
2022	19	58	2	0	90	Qom	Between 45 and 70 years old	0
2022	14	46	2	1	134	Zanjan	Between 45 and 70 years old	1
2022	19	54	1	0	95	Qom	Between 45 and 70 years old	0
2022	4	43	2	0	75	Isfahan	Between 15 and 45 years old	0
2022	12	55	1	0	70	North Khorasan	Between 45 and 70 years old	0
2022	19	50	2	0	98	Qom	Between 45 and 70 years old	0
2022	19	57	1	1	130	Qom	Between 45 and 70 years old	1
2022	12	52	2	0	63	North Khorasan	Between 45 and 70 years old	0
2022	14	64	1	0	81	Zanjan	Between 45 and 70 years old	0
2022	4	24	1	0	96	Isfahan	Between 15 and 45 years old	0
2022	19	59	1	0	98	Qom	Between 45 and 70 years old	0
2022	12	60	1	0	100	North Khorasan	Between 45 and 70 years old	0
2022	31	55	2	0	86	Yazd	Between 45 and 70 years old	0
2022	19	50	2	0	98	Qom	Between 45 and 70 years old	0
2022	14	62	1	0	90	Zanjan	Between 45 and 70 years old	0
2022	4	54	2	0	81	Isfahan	Between 45 and 70 years old	0
2022	12	62	2	0	88	North Khorasan	Between 45 and 70 years old	0
2022	5	59	1	0	103	Alborz	Between 45 and 70 years old	0
2022	19	49	2	0	95	Qom	Between 45 and 70 years old	0
2022	19	61	1	1	130	Qom	Between 45 and 70 years old	1
2022	4	53	1	0	110	Isfahan	Between 45 and 70 years old	0
2022	12	63	1	0	84	North Khorasan	Between 45 and 70 years old	0
2022	19	61	2	0	120	Qom	Between 45 and 70 years old	0
2022	5	35	1	0	92	Alborz	Between 15 and 45 years old	0
2022	19	56	1	0	95	Qom	Between 45 and 70 years old	0
2022	12	64	2	0	84	North Khorasan	Between 45 and 70 years old	0
2022	8	33	1	0	94	Tehran	Between 15 and 45 years old	0
2022	5	60	1	0	98	Alborz	Between 45 and 70 years old	0
2022	11	52	2	1	135	Razavi Khorasan	Between 45 and 70 years old	1
2022	8	49	1	0	120	Tehran	Between 45 and 70 years old	0
2022	5	53	1	0	112	Alborz	Between 45 and 70 years old	0
2022	12	62	1	0	90	North Khorasan	Between 45 and 70 years old	0
2022	5	63	1	0	99	Alborz	Between 45 and 70 years old	0
2022	5	57	1	0	84	Alborz	Between 45 and 70 years old	0
2022	4	55	2	0	111	Isfahan	Between 45 and 70 years old	0
2022	24	62	1	0	83	Golestan	Between 45 and 70 years old	0
2022	12	61	2	0	90	North Khorasan	Between 45 and 70 years old	0
2022	5	56	1	0	98	Alborz	Between 45 and 70 years old	0
2022	7	61	2	1	148	Bushehr	Between 45 and 70 years old	1
2022	29	34	2	0	82	Hormozgan	Between 15 and 45 years old	0
2022	5	51	2	0	109	Alborz	Between 45 and 70 years old	0
2022	5	45	2	0	81	Alborz	Between 45 and 70 years old	0
2022	12	48	2	0	76	North Khorasan	Between 45 and 70 years old	0
2022	5	51	2	0	103	Alborz	Between 45 and 70 years old	0
2022	4	58	1	1	271	Isfahan	Between 45 and 70 years old	1
2022	5	54	1	0	95	Alborz	Between 45 and 70 years old	0
2022	12	54	2	0	78	North Khorasan	Between 45 and 70 years old	0
2022	5	50	2	0	90	Alborz	Between 45 and 70 years old	0
2022	30	51	2	0	98	Hamadan	Between 45 and 70 years old	0
2022	7	56	2	0	89	Bushehr	Between 45 and 70 years old	0
2022	5	57	1	0	95	Alborz	Between 45 and 70 years old	0
2022	12	52	1	0	87	North Khorasan	Between 45 and 70 years old	0
2022	5	43	2	0	111	Alborz	Between 15 and 45 years old	0
2022	30	59	2	0	91	Hamadan	Between 45 and 70 years old	0
2022	5	47	1	0	86	Alborz	Between 45 and 70 years old	0
2022	12	53	1	0	84	North Khorasan	Between 45 and 70 years old	0
2022	5	46	2	0	97	Alborz	Between 45 and 70 years old	0
2022	5	50	1	0	91	Alborz	Between 45 and 70 years old	0
2022	30	61	2	0	109	Hamadan	Between 45 and 70 years old	0
2022	12	61	1	0	98	North Khorasan	Between 45 and 70 years old	0
2022	30	52	1	0	100	Hamadan	Between 45 and 70 years old	0
2022	5	63	2	0	90	Alborz	Between 45 and 70 years old	0
2022	30	59	1	0	108	Hamadan	Between 45 and 70 years old	0
2022	11	42	1	1	145	Razavi Khorasan	Between 15 and 45 years old	1
2022	24	28	1	0	85	Golestan	Between 15 and 45 years old	0
2022	30	51	1	0	92	Hamadan	Between 45 and 70 years old	0
2022	5	52	2	0	110	Alborz	Between 45 and 70 years old	0
2022	12	62	2	0	95	North Khorasan	Between 45 and 70 years old	0
2022	31	60	2	1	86	Yazd	Between 45 and 70 years old	0
2022	5	57	2	0	103	Alborz	Between 45 and 70 years old	0
2022	12	62	1	0	79	North Khorasan	Between 45 and 70 years old	0
2022	5	56	2	0	106	Alborz	Between 45 and 70 years old	0
2022	31	61	1	0	86	Yazd	Between 45 and 70 years old	0
2022	5	60	1	0	97	Alborz	Between 45 and 70 years old	0
2022	12	55	2	0	68	North Khorasan	Between 45 and 70 years old	0
2022	12	60	1	0	74	North Khorasan	Between 45 and 70 years old	0
2022	28	62	1	1	170	Markazi	Between 45 and 70 years old	1
2022	5	46	1	0	97	Alborz	Between 45 and 70 years old	0
2022	24	21	2	0	75	Golestan	Between 15 and 45 years old	0
2022	24	63	2	0	86	Golestan	Between 45 and 70 years old	0
2022	5	43	2	0	101	Alborz	Between 15 and 45 years old	0
2022	7	35	1	0	99	Bushehr	Between 15 and 45 years old	0
2022	5	51	1	0	107	Alborz	Between 45 and 70 years old	0
2022	12	59	2	0	78	North Khorasan	Between 45 and 70 years old	0
2022	28	38	1	0	85	Markazi	Between 15 and 45 years old	0
2022	24	49	2	0	96	Golestan	Between 45 and 70 years old	0
2022	5	45	2	0	92	Alborz	Between 45 and 70 years old	0
2022	12	59	1	0	85	North Khorasan	Between 45 and 70 years old	0
2022	5	61	2	0	106	Alborz	Between 45 and 70 years old	0
2022	7	39	1	0	102	Bushehr	Between 15 and 45 years old	0
2022	28	58	2	0	98	Markazi	Between 45 and 70 years old	0
2022	5	52	2	0	93	Alborz	Between 45 and 70 years old	0
2022	28	59	1	0	94	Markazi	Between 45 and 70 years old	0
2022	12	65	2	0	109	North Khorasan	Between 45 and 70 years old	0
2022	24	57	1	0	100	Golestan	Between 45 and 70 years old	0
2022	28	52	2	0	94	Markazi	Between 45 and 70 years old	0
2022	5	52	2	0	98	Alborz	Between 45 and 70 years old	0
2022	28	60	1	0	107	Markazi	Between 45 and 70 years old	0
2022	7	50	2	0	98	Bushehr	Between 45 and 70 years old	0
2022	28	49	2	0	97	Markazi	Between 45 and 70 years old	0
2022	28	50	1	0	90	Markazi	Between 45 and 70 years old	0
2022	12	57	2	0	167	North Khorasan	Between 45 and 70 years old	1
2022	2	57	1	0	120	East Azarbayjan	Between 45 and 70 years old	0
2022	12	46	2	0	71	North Khorasan	Between 45 and 70 years old	0
2022	7	47	1	1	107	Bushehr	Between 45 and 70 years old	0
2022	28	59	2	0	103	Markazi	Between 45 and 70 years old	0
2022	12	63	2	0	91	North Khorasan	Between 45 and 70 years old	0
2022	12	64	1	1	235	North Khorasan	Between 45 and 70 years old	1
2022	12	61	2	0	136	North Khorasan	Between 45 and 70 years old	1
2022	12	53	1	1	100	North Khorasan	Between 45 and 70 years old	0
2022	8	42	1	0	87	Tehran	Between 15 and 45 years old	0
2022	2	54	2	0	103	East Azarbayjan	Between 45 and 70 years old	0
2022	28	49	2	0	90	Markazi	Between 45 and 70 years old	0
2022	12	53	2	0	84	North Khorasan	Between 45 and 70 years old	0
2022	28	57	2	0	93	Markazi	Between 45 and 70 years old	0
2022	28	47	2	0	90	Markazi	Between 45 and 70 years old	0
2022	8	63	2	0	110	Tehran	Between 45 and 70 years old	0
2022	28	58	1	0	93	Markazi	Between 45 and 70 years old	0
2022	12	62	1	0	91	North Khorasan	Between 45 and 70 years old	0
2022	12	49	1	0	93	North Khorasan	Between 45 and 70 years old	0
2022	5	57	1	0	111	Alborz	Between 45 and 70 years old	0
2022	2	55	1	0	100	East Azarbayjan	Between 45 and 70 years old	0
2022	5	64	1	0	90	Alborz	Between 45 and 70 years old	0
2022	12	54	2	0	93	North Khorasan	Between 45 and 70 years old	0
2022	5	57	2	0	86	Alborz	Between 45 and 70 years old	0
2022	12	18	1	0	74	North Khorasan	Between 15 and 45 years old	0
2022	2	63	1	0	78	East Azarbayjan	Between 45 and 70 years old	0
2022	12	51	2	0	110	North Khorasan	Between 45 and 70 years old	0
2022	5	63	2	0	94	Alborz	Between 45 and 70 years old	0
2022	2	63	2	0	94	East Azarbayjan	Between 45 and 70 years old	0
2022	8	46	1	0	73	Tehran	Between 45 and 70 years old	0
2022	7	53	2	0	216	Bushehr	Between 45 and 70 years old	1
2022	12	62	2	1	136	North Khorasan	Between 45 and 70 years old	1
2022	5	57	1	0	83	Alborz	Between 45 and 70 years old	0
2022	12	59	1	0	78	North Khorasan	Between 45 and 70 years old	0
2022	8	57	1	0	100	Tehran	Between 45 and 70 years old	0
2022	5	45	2	0	103	Alborz	Between 45 and 70 years old	0
2022	12	50	2	0	66	North Khorasan	Between 45 and 70 years old	0
2022	5	47	2	0	82	Alborz	Between 45 and 70 years old	0
2022	7	62	1	1	162	Bushehr	Between 45 and 70 years old	1
2022	5	62	2	0	90	Alborz	Between 45 and 70 years old	0
2022	8	61	1	0	205	Tehran	Between 45 and 70 years old	1
2022	12	51	1	0	85	North Khorasan	Between 45 and 70 years old	0
2022	5	62	1	0	112	Alborz	Between 45 and 70 years old	0
2022	2	59	2	1	114	East Azarbayjan	Between 45 and 70 years old	0
2022	5	63	2	0	100	Alborz	Between 45 and 70 years old	0
2022	12	46	2	0	77	North Khorasan	Between 45 and 70 years old	0
2022	19	55	1	0	101	Qom	Between 45 and 70 years old	0
2022	5	52	2	0	95	Alborz	Between 45 and 70 years old	0
2022	2	62	1	0	107	East Azarbayjan	Between 45 and 70 years old	0
2022	19	50	1	0	89	Qom	Between 45 and 70 years old	0
2022	5	61	2	0	102	Alborz	Between 45 and 70 years old	0
2022	28	60	2	0	100	Markazi	Between 45 and 70 years old	0
2022	8	57	1	1	88	Tehran	Between 45 and 70 years old	0
2022	19	45	2	0	89	Qom	Between 45 and 70 years old	0
2022	7	58	2	0	95	Bushehr	Between 45 and 70 years old	0
2022	5	64	1	0	98	Alborz	Between 45 and 70 years old	0
2022	19	63	1	0	95	Qom	Between 45 and 70 years old	0
2022	28	51	2	0	110	Markazi	Between 45 and 70 years old	0
2022	5	58	2	0	100	Alborz	Between 45 and 70 years old	0
2022	28	40	2	0	79	Markazi	Between 15 and 45 years old	0
2022	19	61	1	0	87	Qom	Between 45 and 70 years old	0
2022	2	59	2	0	91	East Azarbayjan	Between 45 and 70 years old	0
2022	5	54	2	0	98	Alborz	Between 45 and 70 years old	0
2022	28	48	1	0	98	Markazi	Between 45 and 70 years old	0
2022	8	53	1	0	98	Tehran	Between 45 and 70 years old	0
2022	19	24	2	0	92	Qom	Between 15 and 45 years old	0
2022	5	62	2	0	87	Alborz	Between 45 and 70 years old	0
2022	7	57	2	0	100	Bushehr	Between 45 and 70 years old	0
2022	8	45	2	0	94	Tehran	Between 45 and 70 years old	0
2022	28	60	2	1	122	Markazi	Between 45 and 70 years old	0
2022	5	58	2	0	98	Alborz	Between 45 and 70 years old	0
2022	28	50	2	0	94	Markazi	Between 45 and 70 years old	0
2022	28	55	1	0	97	Markazi	Between 45 and 70 years old	0
2022	8	56	2	0	88	Tehran	Between 45 and 70 years old	0
2022	5	24	1	0	102	Alborz	Between 15 and 45 years old	0
2022	19	64	2	0	95	Qom	Between 45 and 70 years old	0
2022	28	58	2	0	89	Markazi	Between 45 and 70 years old	0
2022	5	55	2	0	102	Alborz	Between 45 and 70 years old	0
2022	28	63	1	1	115	Markazi	Between 45 and 70 years old	0
2022	12	63	2	0	168	North Khorasan	Between 45 and 70 years old	1
2022	28	59	2	0	96	Markazi	Between 45 and 70 years old	0
2022	5	63	1	0	99	Alborz	Between 45 and 70 years old	0
2022	8	52	2	0	84	Tehran	Between 45 and 70 years old	0
2022	28	54	1	0	90	Markazi	Between 45 and 70 years old	0
2022	28	55	1	0	106	Markazi	Between 45 and 70 years old	0
2022	8	56	1	0	87	Tehran	Between 45 and 70 years old	0
2022	28	48	2	0	93	Markazi	Between 45 and 70 years old	0
2022	28	61	2	0	92	Markazi	Between 45 and 70 years old	0
2022	8	50	2	0	91	Tehran	Between 45 and 70 years old	0
2022	28	54	2	0	103	Markazi	Between 45 and 70 years old	0
2022	5	64	1	0	104	Alborz	Between 45 and 70 years old	0
2022	7	59	1	0	94	Bushehr	Between 45 and 70 years old	0
2022	8	56	1	0	83	Tehran	Between 45 and 70 years old	0
2022	12	54	1	0	80	North Khorasan	Between 45 and 70 years old	0
2022	5	59	2	0	78	Alborz	Between 45 and 70 years old	0
2022	19	46	1	0	98	Qom	Between 45 and 70 years old	0
2022	28	48	1	0	98	Markazi	Between 45 and 70 years old	0
2022	5	57	2	0	105	Alborz	Between 45 and 70 years old	0
2022	19	57	1	0	90	Qom	Between 45 and 70 years old	0
2022	28	41	2	0	73	Markazi	Between 15 and 45 years old	0
2022	28	60	2	0	98	Markazi	Between 45 and 70 years old	0
2022	19	61	1	0	98	Qom	Between 45 and 70 years old	0
2022	5	58	1	0	98	Alborz	Between 45 and 70 years old	0
2022	28	62	2	0	110	Markazi	Between 45 and 70 years old	0
2022	19	60	2	0	90	Qom	Between 45 and 70 years old	0
2022	28	60	2	0	148	Markazi	Between 45 and 70 years old	1
2022	8	56	1	0	103	Tehran	Between 45 and 70 years old	0
2022	28	60	2	0	104	Markazi	Between 45 and 70 years old	0
2022	19	49	2	0	100	Qom	Between 45 and 70 years old	0
2022	28	63	1	0	94	Markazi	Between 45 and 70 years old	0
2022	5	42	2	0	93	Alborz	Between 15 and 45 years old	0
2022	28	59	2	0	97	Markazi	Between 45 and 70 years old	0
2022	19	45	1	0	120	Qom	Between 45 and 70 years old	0
2022	5	48	1	0	105	Alborz	Between 45 and 70 years old	0
2022	28	57	1	0	106	Markazi	Between 45 and 70 years old	0
2022	11	44	2	0	88	Razavi Khorasan	Between 15 and 45 years old	0
2022	7	61	2	0	81	Bushehr	Between 45 and 70 years old	0
2022	8	57	1	1	117	Tehran	Between 45 and 70 years old	0
2022	5	43	1	0	98	Alborz	Between 15 and 45 years old	0
2022	19	59	2	1	130	Qom	Between 45 and 70 years old	1
2022	5	58	2	0	84	Alborz	Between 45 and 70 years old	0
2022	19	61	2	0	98	Qom	Between 45 and 70 years old	0
2022	19	56	2	1	112	Qom	Between 45 and 70 years old	0
2022	19	63	1	1	125	Qom	Between 45 and 70 years old	0
2022	28	57	2	0	90	Markazi	Between 45 and 70 years old	0
2022	8	46	1	0	94	Tehran	Between 45 and 70 years old	0
2022	11	54	2	0	81	Razavi Khorasan	Between 45 and 70 years old	0
2022	19	55	2	1	119	Qom	Between 45 and 70 years old	0
2022	28	57	1	0	97	Markazi	Between 45 and 70 years old	0
2022	8	52	2	0	73	Tehran	Between 45 and 70 years old	0
2022	28	59	1	1	108	Markazi	Between 45 and 70 years old	0
2022	8	49	1	0	84	Tehran	Between 45 and 70 years old	0
2022	24	35	2	0	99	Golestan	Between 15 and 45 years old	0
2022	28	62	1	1	151	Markazi	Between 45 and 70 years old	1
2022	8	45	2	0	98	Tehran	Between 45 and 70 years old	0
2022	19	58	1	0	95	Qom	Between 45 and 70 years old	0
2022	28	56	1	0	89	Markazi	Between 45 and 70 years old	0
2022	8	43	1	0	73	Tehran	Between 15 and 45 years old	0
2022	19	51	2	0	90	Qom	Between 45 and 70 years old	0
2022	28	62	1	1	160	Markazi	Between 45 and 70 years old	1
2022	19	64	1	0	98	Qom	Between 45 and 70 years old	0
2022	5	46	1	0	90	Alborz	Between 45 and 70 years old	0
2022	28	51	2	0	121	Markazi	Between 45 and 70 years old	0
2022	31	60	1	0	86	Yazd	Between 45 and 70 years old	0
2022	28	41	1	0	91	Markazi	Between 15 and 45 years old	0
2022	8	43	1	0	88	Tehran	Between 15 and 45 years old	0
2022	5	58	1	0	113	Alborz	Between 45 and 70 years old	0
2022	28	36	2	0	91	Markazi	Between 15 and 45 years old	0
2022	19	61	2	1	130	Qom	Between 45 and 70 years old	1
2022	8	51	2	0	87	Tehran	Between 45 and 70 years old	0
2022	8	42	2	0	84	Tehran	Between 15 and 45 years old	0
2022	19	60	1	0	90	Qom	Between 45 and 70 years old	0
2022	28	49	2	0	99	Markazi	Between 45 and 70 years old	0
2022	19	65	1	0	98	Qom	Between 45 and 70 years old	0
2022	11	58	2	0	114	Razavi Khorasan	Between 45 and 70 years old	0
2022	8	38	1	0	87	Tehran	Between 15 and 45 years old	0
2022	19	59	1	0	98	Qom	Between 45 and 70 years old	0
2022	8	48	2	0	94	Tehran	Between 45 and 70 years old	0
2022	5	55	1	0	93	Alborz	Between 45 and 70 years old	0
2022	11	62	1	1	136	Razavi Khorasan	Between 45 and 70 years old	1
2022	19	64	1	0	98	Qom	Between 45 and 70 years old	0
2022	5	50	2	0	90	Alborz	Between 45 and 70 years old	0
2022	19	62	1	1	168	Qom	Between 45 and 70 years old	1
2022	8	51	2	0	94	Tehran	Between 45 and 70 years old	0
2022	5	61	1	0	106	Alborz	Between 45 and 70 years old	0
2022	11	64	2	0	100	Razavi Khorasan	Between 45 and 70 years old	0
2022	19	56	1	0	101	Qom	Between 45 and 70 years old	0
2022	5	64	1	0	91	Alborz	Between 45 and 70 years old	0
2022	13	56	1	0	95	Khuzestan	Between 45 and 70 years old	0
2022	19	47	1	0	90	Qom	Between 45 and 70 years old	0
2022	19	42	2	0	96	Qom	Between 15 and 45 years old	0
2022	7	36	2	0	100	Bushehr	Between 15 and 45 years old	0
2022	24	62	1	0	96	Golestan	Between 45 and 70 years old	0
2022	8	47	1	0	88	Tehran	Between 45 and 70 years old	0
2022	8	42	2	0	73	Tehran	Between 15 and 45 years old	0
2022	24	44	1	0	85	Golestan	Between 15 and 45 years old	0
2022	13	47	1	0	113	Khuzestan	Between 45 and 70 years old	0
2022	8	44	2	0	94	Tehran	Between 15 and 45 years old	0
2022	24	40	1	0	95	Golestan	Between 15 and 45 years old	0
2022	8	49	2	0	73	Tehran	Between 45 and 70 years old	0
2022	24	60	2	0	73	Golestan	Between 45 and 70 years old	0
2022	8	45	2	0	87	Tehran	Between 45 and 70 years old	0
2022	24	61	2	0	90	Golestan	Between 45 and 70 years old	0
2022	5	54	1	0	105	Alborz	Between 45 and 70 years old	0
2022	24	59	1	0	100	Golestan	Between 45 and 70 years old	0
2022	24	61	2	0	94	Golestan	Between 45 and 70 years old	0
2022	8	50	2	0	84	Tehran	Between 45 and 70 years old	0
2022	24	59	2	0	110	Golestan	Between 45 and 70 years old	0
2022	11	50	1	0	115	Razavi Khorasan	Between 45 and 70 years old	0
2022	24	47	2	0	91	Golestan	Between 45 and 70 years old	0
2022	24	51	1	1	142	Golestan	Between 45 and 70 years old	1
2022	11	51	2	0	115	Razavi Khorasan	Between 45 and 70 years old	0
2022	5	50	2	0	93	Alborz	Between 45 and 70 years old	0
2022	24	60	1	0	140	Golestan	Between 45 and 70 years old	1
2022	13	51	1	1	157	Khuzestan	Between 45 and 70 years old	1
2022	24	64	1	0	98	Golestan	Between 45 and 70 years old	0
2022	13	37	1	0	92	Khuzestan	Between 15 and 45 years old	0
2022	8	35	1	0	87	Tehran	Between 15 and 45 years old	0
2022	8	50	2	0	73	Tehran	Between 45 and 70 years old	0
2022	24	52	1	1	170	Golestan	Between 45 and 70 years old	1
2022	5	60	1	0	113	Alborz	Between 45 and 70 years old	0
2022	8	50	1	0	94	Tehran	Between 45 and 70 years old	0
2022	13	50	1	0	107	Khuzestan	Between 45 and 70 years old	0
2022	5	60	2	0	111	Alborz	Between 45 and 70 years old	0
2022	24	53	2	0	104	Golestan	Between 45 and 70 years old	0
2022	13	48	1	1	176	Khuzestan	Between 45 and 70 years old	1
2022	5	54	2	0	110	Alborz	Between 45 and 70 years old	0
2022	8	46	2	1	88	Tehran	Between 45 and 70 years old	0
2022	8	41	1	0	87	Tehran	Between 15 and 45 years old	0
2022	13	41	2	1	120	Khuzestan	Between 15 and 45 years old	0
2022	8	50	1	0	84	Tehran	Between 45 and 70 years old	0
2022	13	63	1	0	99	Khuzestan	Between 45 and 70 years old	0
2022	8	48	2	0	87	Tehran	Between 45 and 70 years old	0
2022	5	48	2	0	79	Alborz	Between 45 and 70 years old	0
2022	19	64	2	0	95	Qom	Between 45 and 70 years old	0
2022	8	47	2	0	88	Tehran	Between 45 and 70 years old	0
2022	11	55	1	1	139	Razavi Khorasan	Between 45 and 70 years old	1
2022	13	57	2	0	130	Khuzestan	Between 45 and 70 years old	1
2022	19	51	2	0	100	Qom	Between 45 and 70 years old	0
2022	8	50	2	0	84	Tehran	Between 45 and 70 years old	0
2022	7	47	2	0	104	Bushehr	Between 45 and 70 years old	0
2022	8	49	2	0	88	Tehran	Between 45 and 70 years old	0
2022	31	57	1	0	86	Yazd	Between 45 and 70 years old	0
2022	19	63	1	0	95	Qom	Between 45 and 70 years old	0
2022	8	48	2	0	94	Tehran	Between 45 and 70 years old	0
2022	5	51	1	0	112	Alborz	Between 45 and 70 years old	0
2022	11	49	2	1	120	Razavi Khorasan	Between 45 and 70 years old	0
2022	8	49	1	0	84	Tehran	Between 45 and 70 years old	0
2022	19	58	2	0	98	Qom	Between 45 and 70 years old	0
2022	13	47	2	0	98	Khuzestan	Between 45 and 70 years old	0
2022	8	38	1	0	88	Tehran	Between 15 and 45 years old	0
2022	19	48	1	0	95	Qom	Between 45 and 70 years old	0
2022	8	36	2	0	88	Tehran	Between 15 and 45 years old	0
2022	19	44	2	0	95	Qom	Between 15 and 45 years old	0
2022	24	48	1	0	88	Golestan	Between 45 and 70 years old	0
2022	8	45	2	0	73	Tehran	Between 45 and 70 years old	0
2022	19	59	2	0	95	Qom	Between 45 and 70 years old	0
2022	19	64	1	0	98	Qom	Between 45 and 70 years old	0
2022	24	51	2	0	86	Golestan	Between 45 and 70 years old	0
2022	19	37	2	0	91	Qom	Between 15 and 45 years old	0
2022	13	51	1	0	98	Khuzestan	Between 45 and 70 years old	0
2022	19	46	2	0	90	Qom	Between 45 and 70 years old	0
2022	19	50	2	0	120	Qom	Between 45 and 70 years old	0
2022	13	44	2	1	175	Khuzestan	Between 15 and 45 years old	1
2022	19	51	1	0	90	Qom	Between 45 and 70 years old	0
2022	24	56	1	0	75	Golestan	Between 45 and 70 years old	0
2022	19	53	2	0	98	Qom	Between 45 and 70 years old	0
2022	19	44	2	0	116	Qom	Between 15 and 45 years old	0
2022	19	59	2	0	95	Qom	Between 45 and 70 years old	0
2022	13	63	2	1	95	Khuzestan	Between 45 and 70 years old	0
2022	25	59	2	0	105	Gilan	Between 45 and 70 years old	0
2022	24	44	1	1	140	Golestan	Between 15 and 45 years old	1
2022	19	63	1	0	87	Qom	Between 45 and 70 years old	0
2022	19	62	2	0	107	Qom	Between 45 and 70 years old	0
2022	19	52	2	0	96	Qom	Between 45 and 70 years old	0
2022	22	58	1	0	91	Kermanshahan	Between 45 and 70 years old	0
2022	13	52	1	0	108	Khuzestan	Between 45 and 70 years old	0
2022	19	60	1	0	92	Qom	Between 45 and 70 years old	0
2022	24	36	2	0	82	Golestan	Between 15 and 45 years old	0
2022	25	56	2	1	103	Gilan	Between 45 and 70 years old	0
2022	19	63	1	0	98	Qom	Between 45 and 70 years old	0
2022	13	46	2	0	111	Khuzestan	Between 45 and 70 years old	0
2022	22	57	2	0	88	Kermanshahan	Between 45 and 70 years old	0
2022	19	56	1	0	90	Qom	Between 45 and 70 years old	0
2022	19	38	1	0	98	Qom	Between 15 and 45 years old	0
2022	24	42	1	0	75	Golestan	Between 15 and 45 years old	0
2022	13	62	2	0	88	Khuzestan	Between 45 and 70 years old	0
2022	19	44	2	0	90	Qom	Between 15 and 45 years old	0
2022	24	54	2	0	82	Golestan	Between 45 and 70 years old	0
2022	19	52	1	0	90	Qom	Between 45 and 70 years old	0
2022	22	62	1	1	145	Kermanshahan	Between 45 and 70 years old	1
2022	4	59	2	0	78	Isfahan	Between 45 and 70 years old	0
2022	24	56	1	0	94	Golestan	Between 45 and 70 years old	0
2022	19	38	2	0	98	Qom	Between 15 and 45 years old	0
2022	19	60	2	0	98	Qom	Between 45 and 70 years old	0
2022	19	60	1	0	130	Qom	Between 45 and 70 years old	1
[truncated: 36,912 more rows]
